# Supplementary material for: Differential profiling of breast cancer plasma proteome by isotope-coded affinity tagging method reveals biotinidase as a breast cancer biomarker
Source: BMC Cancer. 2010 Mar 26;10:114. doi: 10.1186/1471-2407-10-114 (PMC2861033; doi:10.1186/1471-2407-10-114)
Supplement: Additional file 1 — Plasma proteins identified and quantified by ICAT method. Table of all plasma proteins identified and quantified by ICAT method including IPI database accession number, protein coverage, number of unique peptides and ICAT fold-ratio. [file 1471-2407-10-114-S1.XLS]

## Sheet: STable1
IPI number	Uniprot*	description	probability	coverage	ratio	biological process	localization	XNP†	USP‡
IPI00064262	Q96JQ0	Protocadherin-16	1	0.3	38.29	cell adhesion & cytoskeleton	extracellular	10	2
IPI00295409	Q96EZ7	protein phosphatase 1J	0.99	2.3	14.36	metabolism	intracellular	3	1
IPI00030404	Q12986	Transcriptional repressor NF-X1	0.96	2.9	8.2	metabolism	intracellular	2	2
IPI00394702	P09086	Transcription factor Oct-2B	0.86	17	7.18	metabolism	intracellular	8	1
IPI00783199	A6NFT0	Leucine-rich repeat serine/threonine-protein kinase 1	0.67	3.8	4.25	etc	etc	3	1
IPI00152199	Q8TBF2	CDNA FLJ90792 fis	0.79	8.2	3.19	etc	etc	1	1
IPI00098522	O95045	Uridine phosphorylase 2	0.66	2.9	2.73	metabolism	intracellular	2	1
IPI00060865	Q96DD0	Isoform 1 of Leucine-rich repeat-containing protein 39	1	0.3	2.44	etc	etc	1	0
IPI00103760	Q13608	Peroxisome assembly factor 2	0.92	1.5	2.25	cell adhesion & cytoskeleton	intracellular	5	1
IPI00022445	P02775	Platelet basic protein	1	7.9	2.21	immune	extracellular	14	2
IPI00299059	O00533	Isoform 2 of Neural cell adhesion molecule L1-like protein	0.96	0.9	2.05	cell adhesion & cytoskeleton	membrane	2	1
IPI00375910	Q7Z3Z0	Type I inner root sheath specific keratin 25 irs2	0.66	3.2	1.95	cell adhesion & cytoskeleton	intracellular	2	2
IPI00001753	Q9Y623	Myosin heavy chain	1	0.3	1.91	metabolism	intracellular	7	3
IPI00020091	P19652	Alpha-1-acid glycoprotein 2 precursor	1	15.9	1.85	immune	extracellular	4	15
IPI00029168	P08519	Apolipoprotein(a)	1	9.7	1.79	transport	extracellular	14	2
IPI00021304	P35908	Keratin, type II cytoskeletal 2 epidermal	0.77	3.6	1.69	cell adhesion & cytoskeleton	intracellular	1	1
IPI00029260	P08571	Monocyte differentiation antigen CD14	0.96	2.1	1.69	immune	membrane	2	1
IPI00009865	P13645	Keratin, type I cytoskeletal 10	0.99	3.4	1.69	cell adhesion & cytoskeleton	intracellular	1	1
IPI00166237	Q6LA40	Isoform 2 of Uromodulin-like 1	0.9	0.9	1.66	etc	membrane	1	1
IPI00418804	Q6ZRS5	CDNA FLJ46139 fis	0.66	1.2	1.64	cell adhesion & cytoskeleton	membrane	2	1
IPI00291866	P05155	Serine/cysteine proteinase inhibitor clade G member 1	0.99	3	1.53	immune	extracellular	2	2
IPI00641737	P00738	Haptoglobin	1	33.6	1.51	immune	extracellular	234	41
IPI00022429	P02763	Alpha-1-acid glycoprotein 1	1	14.4	1.47	immune	extracellular	15	17
IPI00446874	Q6ZWP6	Acyl-CoA dehydrogenase family member 8	0.73	4.2	1.42	transport	etc	1	1
IPI00001921	Q9Y5Y4	Putative G-protein coupled receptor 44	0.84	4.6	1.42	metabolism	membrane	3	1
IPI00006154	P36980	Complement factor H-related protein 2	1	16.9	1.42	immune	extracellular	17	4
IPI00400986	Q8N919	IMP dehydrogenase/GMP reductase family protein	0.8	1.5	1.4	etc	etc	1	2
IPI00010295	P15169	Carboxypeptidase N catalytic chain	1	2.2	1.4	proteolysis	extracellular	7	2
IPI00018363	Q8IVF5	T-cell lymphoma invasion and metastasis 2	0.58	1.4	1.37	signaling	intracellular	6	2
IPI00107487	Q9UPR2	histone-lysine N-methyltransferase NSD2	0.61	1.9	1.37	metabolism	intracellular	1	1
IPI00029193	Q04756	Hepatocyte growth factor activator	1	2.7	1.37	proteolysis	extracellular	17	5
IPI00477090	P20769	IGHM protein	1	5.8	1.37	immune	membrane	31	6
IPI00168459	Q68CY3	Pleckstrin homology-like domain family B	0.78	0.7	1.35	cell adhesion & cytoskeleton	membrane	2	1
IPI00024825	Q92954	Proteoglycan-4	1	1.2	1.35	cell adhesion & cytoskeleton	membrane	6	4
IPI00009920	P13671	Complement component C6	1	11.3	1.35	immune	membrane	45	15
IPI00296608	P10643	Complement component C7	1	10.6	1.34	immune	membrane	46	16
IPI00019591	P00751	Complement factor B	1	13.4	1.34	immune	extracellular	54	23
IPI00022488	P02790	Hemopexin	1	5.4	1.32	transport	extracellular	112	11
IPI00181396	Q8TBD9	VPRBP protein	0.9	3.1	1.29	metabolism	intracellular	1	3
IPI00328609	P29622	Kallistatin	0.96	1.9	1.29	proteolysis	extracellular	2	1
IPI00550991	P01011	Alpha-1-antichymotrypsin	1	3.1	1.29	immune	intracellular	12	5
IPI00218732	P27169	Serum paraoxonase/arylesterase 1	1	4	1.29	metabolism	extracellular	23	2
IPI00296165	P00736	Complement C1r subcomponent	1	5.1	1.29	immune	extracellular	15	5
IPI00011252	P07357	Complement component C8 alpha chain	1	6.8	1.29	immune	membrane	16	4
IPI00021727	P04003	C4b-binding protein alpha chain	1	10.6	1.29	immune	extracellular	28	12
IPI00022420	P02753	Retinol binding protein 4	1	21.1	1.29	transport	extracellular	46	18
IPI00297550	P00488	Coagulation factor XIII	0.69	2.5	1.25	coagulation	extracellular	1	1
IPI00299738	Q15113	Procollagen C-endopeptidase enhancer 1	0.99	4.7	1.25	proteolysis	extracellular	3	1
IPI00029658	Q12805	EGF-containing fibulin-like extracellular matrix protein 1	1	1.9	1.25	signaling	extracellular	9	2
IPI00032291	P01031	Complement C5	1	4.4	1.25	immune	extracellular	28	13
IPI00032258	P01028	Complement C4-B	1	4.4	1.25	immune	extracellular	49	10
IPI00296176	P00740	Coagulation factor IX	1	5	1.25	coagulation	extracellular	6	3
IPI00041065	Q14520	Hyaluronan-binding protein 2	1	5.9	1.25	proteolysis	extracellular	16	5
IPI00029863	P08697	Alpha-2-antiplasmin	1	8.3	1.25	immune	extracellular	42	7
IPI00005721	P59666	Neutrophil defensin 3	1	9.6	1.25	immune	extracellular	2	2
IPI00022432	P02766	Transthyretin	1	10.2	1.25	transport	extracellular	92	24
IPI00164623	P01024	Complement C3	1	11.4	1.25	immune	extracellular	307	61
IPI00022426	P02760	AMBP protein	1	23.3	1.25	immune	extracellular	140	26
IPI00029739	P08603	Complement factor H	1	24.2	1.25	immune	extracellular	391	70
IPI00027235	O75882	Attractin	1	2	1.24	immune	membrane	20	5
IPI00015182	O95255	Anthracycline resistance associated protein	1	3.3	1.24	transport	membrane	30	5
IPI00021578	Q92496	Complement factor H-related protein 3	1	10.3	1.24	immune	extracellular	8	4
IPI00022431	P02765	Alpha-2-HS-glycoprotein	1	25.9	1.24	immune	extracellular	121	28
IPI00215904	P31994	Low affinity immunoglobulin gamma Fc region receptor II-c	0.77	6	1.22	immune	membrane	1	1
IPI00004506	Q9NXV2	BTB/POZ domain-containing protein KCTD5	0.87	5.6	1.22	transport	membrane	1	2
IPI00643747	Q5THK1	Novel protein	1	0.4	1.22	etc	etc	3	2
IPI00555812	P02774	Vitamin D-binding protein	1	14.6	1.22	transport	extracellular	119	25
IPI00784773	Q7Z3Y4	Hypothetical protein	1	17.8	1.22	etc	etc	20	5
IPI00103483	Q8WX92	Negative elongation factor B	0.82	1.4	1.2	metabolism	intracellular	3	2
IPI00218795	P14151	L-selectin	1	3.1	1.2	cell adhesion & cytoskeleton	membrane	6	4
IPI00218192	Q14624	Inter-alpha-trypsin inhibitor heavy chain H4	0.92	0.7	1.18	metabolism	extracellular	2	2
IPI00021891	P02679	Fibrinogen gamma chain	1	6.2	1.18	coagulation	extracellular	89	11
IPI00017601	P00450	Ceruloplasmin	1	8.6	1.18	transport	extracellular	82	25
IPI00739795	Q9Y3M8	StAR-related lipid transfer protein 13	0.65	1.5	1.17	signaling	intracellular	1	1
IPI00479116	P22792	Carboxypeptidase N subunit 2	1	1.5	1.17	proteolysis	extracellular	4	3
IPI00019580	P00747	Plasminogen	1	18.1	1.17	proteolysis	extracellular	92	31
IPI00298828	P02749	Beta-2-glycoprotein 1	1	30.4	1.17	immune	extracellular	35	16
IPI00175649	Q8NCX9	Leucine-rich repeat serine/threonine-protein kinase 2	0.94	3.1	1.16	signaling	membrane	1	1
IPI00007047	P05109	Protein S100-A8	0.95	11.8	1.16	immune	extracellular	1	1
IPI00023283	Q6ZP81	Titin	1	0.3	1.16	metabolism	membrane	3	4
IPI00291262	P10909	Apolipoprotein J	1	3.9	1.16	metabolism	extracellular	23	3
IPI00478003	P01023	Alpha-2-macroglobulin	1	10	1.16	transport	extracellular	351	42
IPI00291867	P05156	Complement factor I	1	14.4	1.16	immune	extracellular	55	15
IPI00163207	Q96PD5	N-acetylmuramoyl-L-alanine amidase	1	6.6	1.15	immune	intracellular	43	7
IPI00022392	P02745	Complement C1q subcomponent subunit A	1	9	1.15	immune	intracellular	20	3
IPI00030739	O95445	Apolipoprotein M	1	27.6	1.15	transport	membrane	49	14
IPI00019581	P00748	Coagulation factor XII	1	2.6	1.14	coagulation	extracellular	7	3
IPI00166729	P25311	alpha-2-glycoprotein 1	1	8.4	1.14	cell adhesion & cytoskeleton	extracellular	28	7
IPI00654888	A6NH96	Plasma kallikrein	1	9.9	1.14	proteolysis	extracellular	16	5
IPI00019943	P43652	Afamin	1	13.9	1.14	transport	extracellular	174	37
IPI00022395	P02748	Complement component C9	1	3.4	1.13	immune	membrane	12	2
IPI00178926	P01591	immunoglobulin J chain	0.99	9.4	1.12	immune	extracellular	1	1
IPI00024284	P98160	Basement membrane-specific heparan sulfate proteoglycan core protein	1	0.3	1.12	cell adhesion & cytoskeleton	membrane	2	2
IPI00294395	P07358	Complement component C8 beta chain	1	1.9	1.12	immune	membrane	5	2
IPI00022229	P04114	Apolipoprotein B-100	1	1.9	1.12	transport	extracellular	35	13
IPI00298497	P02675	Fibrinogen beta chain	1	12.2	1.12	coagulation	extracellular	225	34
IPI00104074	Q07898	Scavenger receptor cysteine-rich type 1 protein M130	1	5.3	1.1	immune	membrane	2	4
IPI00021364	P27918	Properdin	1	6.2	1.1	immune	extracellular	2	2
IPI00290283	P48740	mannan-binding lectin serine protease 1	1	6.3	1.1	immune	extracellular	8	5
IPI00025862	P20851	complement component 4 binding protein	1	10.4	1.1	immune	extracellular	11	4
IPI00022371	P04196	Histidine-rich glycoprotein	1	10.7	1.1	etc	extracellular	39	9
IPI00019568	P00734	Prothrombin	1	16.2	1.1	coagulation	extracellular	109	28
IPI00021854	P02652	Apolipoprotein A-II	1	20	1.1	metabolism	extracellular	9	4
IPI00216773	P02768	Serum albumin	1	38.9	1.1	metabolism	extracellular	3	2
IPI00009028	P05452	Tetranectin	1	20	1.09	metabolism	extracellular	19	7
IPI00550162	P01715	IGLV3-25 protein	1	10.7	1.08	immune	extracellular	26	7
IPI00007240	P05160	Coagulation factor XIII B chain	1	12.1	1.08	coagulation	extracellular	46	16
IPI00006543	Q9BXR6	Complement factor H-related 5	1	2.8	1.07	immune	extracellular	3	2
IPI00298971	P04004	Vitronectin	1	6.1	1.07	cell adhesion & cytoskeleton	membrane	50	9
IPI00006662	P05090	Apolipoprotein D	1	13.8	1.07	transport	extracellular	110	14
IPI00021842	P02649	Apolipoprotein E	1	3.5	1.06	transport	extracellular	51	4
IPI00017696	P09871	Complement C1s subcomponent	1	4.6	1.06	immune	extracellular	22	7
IPI00022895	P04217	,Alpha-1B-glycoprotein	1	19.9	1.06	etc	extracellular	76	13
IPI00020986	P51884	Lumican	1	4.4	1.05	cell adhesion & cytoskeleton	extracellular	8	4
IPI00218803	P23142	Fibulin-1	1	5.3	1.05	cell adhesion & cytoskeleton	intracellular	30	8
IPI00006114	P36955	Pigment epithelium-derived factor	1	4.6	1.04	signaling	extracellular	13	2
IPI00032179	P01008	Antithrombin III variant	1	11.6	1.04	coagulation	extracellular	195	36
IPI00654755	P68871	Mutant beta globin	1	19.8	1.04	transport	extracellular	3	2
IPI00736200	Q01546	type II cytoskeletal 2 oral	0.77	3.6	1.03	cell adhesion & cytoskeleton	intracellular	1	0
IPI00003351	Q16610	Extracellular matrix protein 1	1	4.1	1.03	transport	extracellular	5	5
IPI00032328	P01042	Kininogen-1	1	17.8	1.02	cell adhesion & cytoskeleton	extracellular	6	24
IPI00061977	P04220	CDNA FLJ14473 fis	1	3.4	1.01	immune	membrane	23	2
IPI00011264	Q03591	Complement factor H-related protein 1	1	18.5	1	immune	extracellular	31	6
IPI00783444	A6NMB9	hypothetical protein LOC401720	0.5	1.4	0.99	etc	etc	2	2
IPI00022470	Q92618	Zinc finger protein 516	0.78	0.6	0.97	metabolism	intracellular	3	2
IPI00026314	P06396	Gelsolin	1	2.9	0.96	cell adhesion & cytoskeleton	intracellular	3	2
IPI00019576	P00742	Coagulation factor X	1	6.6	0.95	coagulation	extracellular	8	5
IPI00156282	Q13098	G protein pathway suppressor 1	0.95	2.4	0.94	signaling	intracellular	1	2
IPI00303963	P06681	Complement component 2	1	8.2	0.93	immune	extracellular	3	2
IPI00022418	P02751	fibronectin 1	1	0.8	0.92	cell adhesion & cytoskeleton	membrane	25	4
IPI00026973	Q9ULW2	Frizzled-10	0.94	4	0.9	signaling	membrane	1	3
IPI00102864	P52789	Hexokinase-2	0.98	2.9	0.88	metabolism	membrane	1	2
IPI00022463	P02787	Transferrin	1	25.1	0.88	transport	extracellular	67	25
IPI00045508	Q96S65	Axin-1 up-regulated gene 1 protein	0.92	2.2	0.86	signaling	intracellular	1	1
IPI00025204	O43866	CD5 antigen-like precursor	1	7.5	0.83	immune	extracellular	25	5
IPI00168728	P20769	IGHG3 protein	1	15.3	0.83	immune	membrane	57	14
IPI00031131	Q9HDC9	Adipocyte plasma membrane-associated protein	0.98	3.7	0.81	metabolism	membrane	1	1
IPI00185146	Q96P70	Importin-9	0.67	1.5	0.79	transport	intracellular	1	1
IPI00005439	Q9UGM5	Fetuin-B	1	6.3	0.79	etc	extracellular	3	2
IPI00176406	Q9NZ54	Transcription factor Dp family member 3	0.98	3.2	0.77	metabolism	intracellular	5	1
IPI00149048	Q13164	mitogen-activated protein kinase 7	0.79	4.6	0.75	signaling	intracellular	2	1
IPI00001611	P01344	Insulin-like growth factor II	1	10	0.72	metabolism	extracellular	4	2
IPI00220737	P13591	Neural cell adhesion molecule 1	1	3.3	0.71	cell adhesion & cytoskeleton	membrane	1	2
IPI00375330	Q8WVX6	Wings apart-like protein homolog	0.61	2.4	0.7	etc	etc	2	2
IPI00418336	Q68E01	Integrator complex subunit 3	0.97	6.2	0.66	metabolism	intracellular	8	1
IPI00151977	Q96MN2	NACHT	0.89	1	0.65	immune	etc	3	2
IPI00302927	P50991	T-complex protein 1 subunit delta	0.98	9.9	0.57	metabolism	intracellular	2	1
IPI00788155	A6NFM5	Caspase-14	0.8	5.8	0.56	proteolysis	intracellular	1	2
IPI00031388	P42338	Phosphatidylinositol-4,5-bisphosphate 3-kinase catalytic subunit beta	0.77	0.7	0.55	metabolism	intracellular	2	1
IPI00025382	P06126	T-cell surface glycoprotein CD1a	0.98	6.4	0.54	immune	membrane	4	2
IPI00382436	P01714	Ig lambda chain V-III region SH	0.98	8.4	0.54	immune	extracellular	1	1
IPI00022434	P02768	Serum albumin	1	39.7	0.5	metabolism	extracellular	1	1
IPI00218413	P43251	biotinidase	1	3.2	0.44	metabolism	extracellular	1	3
IPI00444572	Q9P2F8	Signal-induced proliferation-associated 1-like protein 2	0.98	1.6	0.37	signaling	intracellular	3	2
IPI00026199	P22352	Glutathione peroxidase 3	0.99	6.6	0.37	metabolism	extracellular	3	1
