# Supplementary material for: Differential profiling of breast cancer plasma proteome by isotope-coded affinity tagging method reveals biotinidase as a breast cancer biomarker
Source: BMC Cancer. 2010 Mar 26;10:114. doi: 10.1186/1471-2407-10-114 (PMC2861033; doi:10.1186/1471-2407-10-114)
Supplement: Additional file 2 — Peptides identified by ICAT and LC-MS/MS. List of peptides identified by LC-MS/MS and SEQUEST database search. [file 1471-2407-10-114-S2.XLS]

## Sheet: STable2
protein	Uniprot*	description	peptide sequence	charge	probability	Xcorr	deltCn	sprank	ions	ratio	fval
IPI00001611	P01344	Insulin-like growth factor II	GIVEECCFR	2	0.9744	2.288	0.074	6	11/ 16	0.726636	1.35
IPI00001611	P01344	Insulin-like growth factor II	GIVEEC[339]C[339]FR	2	0.9935	2.339	0.188	16	10/ 16	0.54111	2.0599
IPI00001753	Q9Y623	Myosin heavy chain	CASLEK	2	0.9924	2.041	0.105	1	9/ 10	1.67723	1.9404
IPI00001753	Q9Y623	Myosin heavy chain	CASLEK	1	0.9924	2.041	0.105	1	9/ 10	1.67723	1.9404
IPI00001921	Q9Y5Y4	Putative G-protein coupled receptor 44	LLGWLLGSC[339]AASPQTGPL	3	0.2551	3.032	0.091	1	26/ 68	1.23669	1.8213
IPI00003351	Q16610	Extracellular matrix protein 1	FC[339]EAEFSVK	2	0.9281	1.751	0.163	57	9/ 16	0.92	0.6925
IPI00003351	Q16610	Extracellular matrix protein 1	HPPSPTRDEC[339]FAR	3	0.9466	2.35	0.189	13	18/ 48	0.793725	1.9333
IPI00003351	Q16610	Extracellular matrix protein 1	HPPSPTRDEC[339]FAR	2	0.9466	2.35	0.189	13	18/ 48	0.793725	1.9333
IPI00003351	Q16610	Extracellular matrix protein 1	FCEAEFSVK	2	0.9718	2.124	0.041	1	13/ 16	1.03093	1.2258
IPI00003351	Q16610	Extracellular matrix protein 1	HPPSPTRDECFAR	2	0.996	2.68	0.227	1	12/ 24	0.96	2.9769
IPI00004506	Q9NXV2	BTB/POZ domain-containing protein KCTD5	GGIGAGLGGGLC[339]R	2	0.732	2.303	0.016	42	13/ 24	1.06383	0.2565
IPI00005439	Q9UGM5	Fetuin-B	SQASSCSLQSSDSVPVGLCK	3	0.9844	3.671	0.114	2	24/ 76	0.713022	2.3365
IPI00005439	Q9UGM5	Fetuin-B	SQASSC[339]SLQSSDSVPVGLC[339]K	3	0.9995	4.505	0.371	1	29/ 76	0.62	5.8738
IPI00005721	P59666	Neutrophil defensin 3	IPAC[339]IAGER	2	0.9541	2.527	0.364	1	13/ 16	0.92	4.1482
IPI00005721	P59666	Neutrophil defensin 3	IPACIAGER	2	0.9936	2.116	0.254	27	11/ 16	1.28205	2.1163
IPI00006114	P36955	Pigment epithelium-derived factor	YGLDSDLSCK	2	0.9974	2.977	0.272	1	15/ 18	0.934489	3.8789
IPI00006114	P36955	Pigment epithelium-derived factor	YGLDSDLSC[339]K	2	0.9995	3.719	0.386	1	16/ 18	0.892909	5.4039
IPI00006154	P36980	Complement factor H-related protein 2	EAMFC[339]DFPK	2	0.1236	2.16	0.077	15	10/ 16	0.934711	1.0044
IPI00006154	P36980	Complement factor H-related protein 2	EAMFCDFPK	2	0.1355	2.305	0.119	151	10/ 16	1.04167	1.0612
IPI00006154	P36980	Complement factor H-related protein 2	LVYPSC[339]EEK	2	0.9476	1.985	0.144	10	11/ 16	0.986879	1.3035
IPI00006154	P36980	Complement factor H-related protein 2	LVYPSCEEK	2	0.951	1.911	0.15	33	10/ 16	1.01502	0.9875
IPI00006154	P36980	Complement factor H-related protein 2	TGDIVEFVC[339]K	2	0.9993	2.903	0.207	1	13/ 18	1.8764	3.3251
IPI00006154	P36980	Complement factor H-related protein 2	TGDIVEFVCK	2	0.9998	3.079	0.27	1	12/ 18	1.43186	3.9688
IPI00006154	P36980	Complement factor H-related protein 2	LQNNENNISC[339]VER	2	1	4.636	0.377	1	19/ 24	0.818314	5.6388
IPI00006154	P36980	Complement factor H-related protein 2	LQNNENNISCVER	2	1	4.32	0.338	1	19/ 24	0.839281	5.1519
IPI00006543	Q9BXR6	Complement factor H-related 5	TGDAVEFQC[339]K	2	0.9977	3.017	0.107	2	12/ 18	0.937651	2.5751
IPI00006662	P05090	Apolipoprotein D	MTVTDQVNC[339]PK	2	0.9988	4.176	0.336	1	16/ 20	0.967554	5.261
IPI00006662	P05090	Apolipoprotein D	MTVTDQVNCPK	2	0.9998	3.937	0.31	1	16/ 20	0.912854	4.8934
IPI00006662	P05090	Apolipoprotein D	CPNPPVQENFDVNK	3	0.9998	4.856	0.368	1	22/ 26	0.897728	5.6049
IPI00006662	P05090	Apolipoprotein D	CPNPPVQENFDVNK	2	0.9998	4.856	0.368	1	22/ 26	0.897728	5.6049
IPI00006662	P05090	Apolipoprotein D	M[147]TVTDQVNCPK	2	0.9998	4.22	0.341	1	17/ 20	0.907183	5.3291
IPI00006662	P05090	Apolipoprotein D	KMTVTDQVNC[339]PK	2	0.9998	3.924	0.401	1	16/ 22	0.917622	5.4367
IPI00006662	P05090	Apolipoprotein D	KM[147]TVTDQVNCPK	2	0.9998	3.319	0.329	2	15/ 22	0.95	4.282
IPI00006662	P05090	Apolipoprotein D	MTVTDQVNCPK	3	0.9998	3.937	0.31	1	16/ 20	0.912854	4.8934
IPI00006662	P05090	Apolipoprotein D	KMTVTDQVNC[339]PK	3	0.9998	3.924	0.401	1	16/ 22	0.917622	5.4367
IPI00006662	P05090	Apolipoprotein D	C[339]PNPPVQENFDVNK	2	0.9999	4.816	0.408	1	22/ 26	1.06669	5.8745
IPI00006662	P05090	Apolipoprotein D	C[339]PNPPVQENFDVNK	3	0.9999	4.816	0.408	1	22/ 26	1.06669	5.8745
IPI00006662	P05090	Apolipoprotein D	M[147]TVTDQVNC[339]PK	2	0.9999	4.477	0.327	1	18/ 20	0.859247	5.4046
IPI00006662	P05090	Apolipoprotein D	M[147]TVTDQVNC[339]PK	3	0.9999	4.477	0.327	1	18/ 20	0.859247	5.4046
IPI00006662	P05090	Apolipoprotein D	KMTVTDQVNCPK	2	1	4.112	0.36	1	18/ 22	0.944987	5.2737
IPI00007047	P05109	Protein S100-A8	LLETEC[339]PQYIR	2	0.9973	2.1	0.267	1	12/ 20	1	2.6879
IPI00007240	P05160	Coagulation factor XIII B chain	EEKPC[339]GFPHVENGR	3	0.1154	2.267	0.155	5	21/ 52	0.47	1.6101
IPI00007240	P05160	Coagulation factor XIII B chain	YPLCTR	2	0.8647	1.758	0.064	51	7/ 10	1.01198	0.2993
IPI00007240	P05160	Coagulation factor XIII B chain	GMCTSPPLIK	2	0.9345	2.329	0.103	207	9/ 18	0.757344	0.819
IPI00007240	P05160	Coagulation factor XIII B chain	VKDKVQYEC[339]ATGYYTAGGKK	3	0.9861	4.784	0.396	1	31/ 76	0.884308	6.3019
IPI00007240	P05160	Coagulation factor XIII B chain	YPLC[339]TR	2	0.9905	1.926	0.148	3	7/ 10	0.973041	1.8194
IPI00007240	P05160	Coagulation factor XIII B chain	CNEYYLLR	2	0.9938	2.032	0.16	1	13/ 14	0.679645	2.051
IPI00007240	P05160	Coagulation factor XIII B chain	VKDKVQYECATGYYTAGGK	3	0.9945	4.604	0.386	1	30/ 72	0.974987	6.1398
IPI00007240	P05160	Coagulation factor XIII B chain	C[339]PPPPLPINSK	2	0.9972	2.574	0.212	9	13/ 20	1.38335	2.4606
IPI00007240	P05160	Coagulation factor XIII B chain	GMC[339]TSPPLIK	2	0.9988	2.111	0.3	1	13/ 18	0.902713	3.0166
IPI00007240	P05160	Coagulation factor XIII B chain	CPPPPLPINSK	2	0.999	2.739	0.272	9	14/ 20	1.48819	3.0865
IPI00007240	P05160	Coagulation factor XIII B chain	C[339]NEYYLLR	2	0.9992	2.322	0.26	1	12/ 14	0.699714	3.2302
IPI00007240	P05160	Coagulation factor XIII B chain	GM[147]CTSPPLIK	2	0.9992	2.513	0.297	3	12/ 18	1.08435	3.3172
IPI00007240	P05160	Coagulation factor XIII B chain	C[339]FDHHFLEGSR	2	0.9999	3.004	0.36	1	15/ 20	0.221766	4.4455
IPI00007240	P05160	Coagulation factor XIII B chain	C[339]FDHHFLEGSR	3	0.9999	3.004	0.36	1	15/ 20	0.221766	4.4455
IPI00007240	P05160	Coagulation factor XIII B chain	VKDKVQYEC[339]ATGYYTAGGK	3	1	4.473	0.387	1	32/ 72	0.984886	6.0799
IPI00007240	P05160	Coagulation factor XIII B chain	CFDHHFLEGSR	2	1	3.654	0.441	1	16/ 20	1.51109	5.6275
IPI00007240	P05160	Coagulation factor XIII B chain	VKDKVQYECATGYYTAGGKK	3	1	3.729	0.267	1	27/ 76	0.924986	4.2415
IPI00007240	P05160	Coagulation factor XIII B chain	CFDHHFLEGSR	3	1	3.654	0.441	1	16/ 20	1.51109	5.6275
IPI00009028	P05452	Tetranectin	C[339]FLAFTQTK	2	0.6586	1.421	0.124	115	8/ 16	1.5625	-0.4044
IPI00009028	P05452	Tetranectin	EQQALQTVC[339]LK	2	0.9997	3.237	0.254	1	17/ 20	0.953539	3.8947
IPI00009028	P05452	Tetranectin	EQQALQTVCLK	2	0.9998	3.778	0.263	1	17/ 20	0.749529	4.4255
IPI00009028	P05452	Tetranectin	TFHEASEDC[339]ISR	2	0.9999	4.014	0.415	1	18/ 22	0.961376	5.6055
IPI00009028	P05452	Tetranectin	TFHEASEDC[339]ISR	3	0.9999	4.014	0.415	1	18/ 22	0.961376	5.6055
IPI00009028	P05452	Tetranectin	TFHEASEDCISR	2	1	4.432	0.413	1	18/ 22	0.997108	5.8808
IPI00009028	P05452	Tetranectin	TFHEASEDCISR	3	1	4.432	0.413	1	18/ 22	0.997108	5.8808
IPI00009920	P13671	Complement component C6	M[147]EILHPGKC[339]LA	2	0.1169	1.118	0.058	34	9/ 20	2.63158	-1.4398
IPI00009920	P13671	Complement component C6	NIPC[339]AVTK	2	0.2642	1.281	0.09	134	10/ 14	1.23457	-0.9835
IPI00009920	P13671	Complement component C6	TCNSGTQSR	2	0.4395	1.297	0.013	8	10/ 16	2.22222	-0.9799
IPI00009920	P13671	Complement component C6	GGNQLYC[339]VK	2	0.9693	2.203	0.148	80	11/ 16	1.23457	1.2542
IPI00009920	P13671	Complement component C6	GGNQLYCVK	2	0.9989	2.633	0.239	8	11/ 16	1.85069	2.952
IPI00009920	P13671	Complement component C6	TLNIC[339]EVGTIR	2	0.9997	2.824	0.329	1	16/ 20	1.25357	4.0328
IPI00009920	P13671	Complement component C6	TLNICEVGTIR	2	0.9997	2.974	0.317	4	13/ 20	1.60017	3.8248
IPI00009920	P13671	Complement component C6	IGESIELTCPK	2	0.9999	3.577	0.317	1	16/ 20	1.89987	4.6561
IPI00009920	P13671	Complement component C6	CTTNKLSEKHEGSFIQGAEK	3	0.9999	3.665	0.196	1	23/ 76	1.07027	3.3996
IPI00009920	P13671	Complement component C6	GEVLDNSFTGGICK	2	0.9999	4.444	0.387	1	20/ 26	0.981318	5.4965
IPI00009920	P13671	Complement component C6	NSGLTEEEAKHC[339]VR	2	0.9999	4.492	0.459	1	16/ 26	1.1153	6.0533
IPI00009920	P13671	Complement component C6	NSGLTEEEAKHC[339]VR	3	0.9999	4.492	0.459	1	16/ 26	1.1153	6.0533
IPI00009920	P13671	Complement component C6	GEVLDNSFTGGICK	3	0.9999	4.444	0.387	1	20/ 26	0.981318	5.4965
IPI00009920	P13671	Complement component C6	NSGLTEEEAKHCVR	2	1	4.147	0.451	1	17/ 26	1.12808	5.7718
IPI00009920	P13671	Complement component C6	GEVLDNSFTGGIC[339]K	2	1	4.603	0.405	1	21/ 26	0.827436	5.7263
IPI00009920	P13671	Complement component C6	C[339]TTNKLSEKHEGSFIQGAEK	3	1	3.824	0.323	1	24/ 76	1.06407	4.9335
IPI00009920	P13671	Complement component C6	NSGLTEEEAKHCVR	3	1	4.147	0.451	1	17/ 26	1.12808	5.7718
IPI00010295	P15169	Carboxypeptidase N catalytic chain	VQNEC[339]PGITR	2	0.9999	3.041	0.339	2	14/ 18	1.24054	4.2972
IPI00010295	P15169	Carboxypeptidase N catalytic chain	VQNECPGITR	2	0.9999	3.371	0.329	3	15/ 18	1.1983	4.4632
IPI00011252	P07357	Complement component C8 alpha chain	ALDQYLM[147]EFNACR	2	0.4717	1.94	0.096	3	13/ 24	0.51	0.8774
IPI00011252	P07357	Complement component C8 alpha chain	ELRYDSTC[339]ER	2	0.9787	2.1	0.189	3	10/ 18	1.14943	1.9696
IPI00011252	P07357	Complement component C8 alpha chain	LGSLGAAC[339]EQTQTEGAK	2	1	4.315	0.445	1	20/ 32	1.17223	5.7559
IPI00011252	P07357	Complement component C8 alpha chain	LGSLGAACEQTQTEGAK	2	1	4.767	0.481	1	20/ 32	1.19929	6.2917
IPI00011252	P07357	Complement component C8 alpha chain	LGSLGAACEQTQTEGAK	3	1	4.767	0.481	1	20/ 32	1.19929	6.2917
IPI00011264	Q03591	Complement factor H-related protein 1	EATFCDFPK	2	0.6098	2.14	0.192	1	13/ 16	0.889237	2.3548
IPI00011264	Q03591	Complement factor H-related protein 1	EATFC[339]DFPK	2	0.7176	2.32	0.201	2	11/ 16	0.849653	2.5426
IPI00011264	Q03591	Complement factor H-related protein 1	LEYPTC[339]AK	2	0.7921	1.964	0.033	157	8/ 14	0.8	0.0013
IPI00011264	Q03591	Complement factor H-related protein 1	TGESAEFVC[339]KR	2	0.9859	2.357	0.299	22	10/ 20	0.92	2.6543
IPI00011264	Q03591	Complement factor H-related protein 1	TGESAEFVCK	2	0.9995	2.977	0.305	1	14/ 18	0.849655	4.1203
IPI00011264	Q03591	Complement factor H-related protein 1	STDTSCVNPPTVQNAYIVSR	3	0.9999	3.288	0.212	1	30/ 76	1.02041	3.3151
IPI00011264	Q03591	Complement factor H-related protein 1	DTSC[339]VNPPTVQNAYIVSR	2	1	4.369	0.39	1	24/ 34	1.39556	5.3875
IPI00011264	Q03591	Complement factor H-related protein 1	LQNNENNISC[339]VER	2	1	4.636	0.377	1	19/ 24	0.818314	5.6388
IPI00011264	Q03591	Complement factor H-related protein 1	LQNNENNISCVER	2	1	4.32	0.338	1	19/ 24	0.839281	5.1519
IPI00011264	Q03591	Complement factor H-related protein 1	TGESAEFVC[339]K	2	1	3.296	0.414	1	13/ 18	0.880395	5.2339
IPI00015182	O95255	Anthracycline resistance associated protein	C[339]ADR	2	0.2106	0.905	0.037	1	6/ 6	0.57	-1.6737
IPI00015182	O95255	Anthracycline resistance associated protein	VGQKQLLC[339]LAR	2	0.2794	2.964	0.097	4	14/ 20	1.02219	2.2049
IPI00015182	O95255	Anthracycline resistance associated protein	KQLLCLAR	2	0.5053	2.36	0.173	1	12/ 14	3.7037	2.648
IPI00015182	O95255	Anthracycline resistance associated protein	KQLLC[339]LAR	2	0.5186	2.625	0.128	1	11/ 14	1.15187	2.6757
IPI00015182	O95255	Anthracycline resistance associated protein	VGQKQLLCLAR	2	0.5568	3.113	0.143	2	14/ 20	1.05589	2.827
IPI00017601	P00450	Ceruloplasmin	TNADPVCLAK	2	0.105	2.065	0.158	156	10/ 18	0.93	0.9043
IPI00017601	P00450	Ceruloplasmin	TYC[339]SEPEKVDKD	2	0.196	2.482	0.109	1	13/ 22	1.13636	1.9598
IPI00017601	P00450	Ceruloplasmin	TYC[339]SEPEKVD	2	0.222	2.469	0.188	25	10/ 18	1.07076	2.0429
IPI00017601	P00450	Ceruloplasmin	SLPGLSM[147]CAEDR	2	0.5143	2.466	0.237	55	13/ 22	1.02041	2.08
IPI00017601	P00450	Ceruloplasmin	PTNADPVCLAK	2	0.6485	2.797	0.163	3	15/ 20	1.1236	2.5706
IPI00017601	P00450	Ceruloplasmin	TYCSEPEKVD	2	0.7837	2.495	0.318	4	11/ 18	0.987281	3.3913
IPI00017601	P00450	Ceruloplasmin	ADPVC[339]LAK	2	0.7879	2.349	0.207	2	10/ 14	0.88	2.7432
IPI00017601	P00450	Ceruloplasmin	YTVNQC[339]R	2	0.8386	1.651	0.111	92	7/ 12	1.42857	0.1812
IPI00017601	P00450	Ceruloplasmin	YTVNQCR	2	0.9094	1.727	0.143	101	7/ 12	1.44928	0.5554
IPI00017601	P00450	Ceruloplasmin	TYCSEPEKVDKDNED	2	0.9703	3.696	0.335	1	15/ 28	1.06383	4.5277
IPI00017601	P00450	Ceruloplasmin	TYCSEPEKVDKDNE	3	0.9834	2.262	0.272	1	22/ 52	0.99	3.2552
IPI00017601	P00450	Ceruloplasmin	TYC[339]SEPEKVDKDNEDFQESNR	3	0.9873	4.954	0.417	1	27/ 80	1.09752	6.5806
IPI00017601	P00450	Ceruloplasmin	TNADPVC[339]LAK	2	0.9873	3.103	0.335	1	13/ 18	1.36435	4.4685
IPI00017601	P00450	Ceruloplasmin	DIASGLIGPLIICK	2	0.993	3.776	0.328	1	18/ 26	1.22691	4.6102
IPI00017601	P00450	Ceruloplasmin	TYC[339]SEPEKVDKDNE	3	0.999	3.074	0.281	2	21/ 52	0.826136	4.0273
IPI00017601	P00450	Ceruloplasmin	TYC[339]SEPEKVDKDNE	2	0.999	3.074	0.281	2	21/ 52	0.826136	4.0273
IPI00017601	P00450	Ceruloplasmin	DLYSGLIGPLIVC[339]R	2	0.9999	4.012	0.411	1	19/ 26	1.11137	5.3867
IPI00017601	P00450	Ceruloplasmin	DLYSGLIGPLIVC[339]R	3	0.9999	4.012	0.411	1	19/ 26	1.11137	5.3867
IPI00017601	P00450	Ceruloplasmin	DLYSGLIGPLIVCR	3	0.9999	3.791	0.417	1	17/ 26	1.02877	5.2725
IPI00017601	P00450	Ceruloplasmin	DLYSGLIGPLIVCR	2	0.9999	3.791	0.417	1	17/ 26	1.02877	5.2725
IPI00017601	P00450	Ceruloplasmin	EVGPTNADPVCLAK	2	0.9999	3.389	0.33	2	15/ 26	1.00847	4.1851
IPI00017601	P00450	Ceruloplasmin	DIASGLIGPLIIC[339]K	2	1	3.767	0.365	1	17/ 26	1.07696	4.8743
IPI00017601	P00450	Ceruloplasmin	M[147]YSVNGYTFGSLPGLSM[147]C[339]AEDR	3	1	5.11	0.317	1	29/ 84	1.05263	5.4882
IPI00017601	P00450	Ceruloplasmin	EVGPTNADPVC[339]LAK	2	1	3.673	0.413	1	16/ 26	0.895408	5.155
IPI00017601	P00450	Ceruloplasmin	TYCSEPEKVDKDNEDFQESNR	3	1	5.67	0.344	1	34/ 80	1.09486	6.0839
IPI00017601	P00450	Ceruloplasmin	EVGPTNADPVC[339]LAK	3	1	3.673	0.413	1	16/ 26	0.895408	5.155
IPI00017601	P00450	Ceruloplasmin	DIASGLIGPLIIC[339]K	3	1	3.767	0.365	1	17/ 26	1.07696	4.8743
IPI00017696	P09871	Complement C1s subcomponent	RCEYQIR	2	0.0935	1.865	0.11	1	10/ 12	0.39	1.5032
IPI00017696	P09871	Complement C1s subcomponent	C[339]EYQIR	2	0.9581	1.786	0.074	2	8/ 10	0.945125	1.0761
IPI00017696	P09871	Complement C1s subcomponent	C[339]EYQIR	1	0.9581	1.786	0.074	2	8/ 10	0.945125	1.0761
IPI00017696	P09871	Complement C1s subcomponent	CEYQIR	2	0.9879	1.925	0.104	1	9/ 10	0.897363	1.7141
IPI00017696	P09871	Complement C1s subcomponent	C[339]VPVC[339]GVPR	2	0.9968	2.175	0.228	4	11/ 16	1.15069	2.3946
IPI00017696	P09871	Complement C1s subcomponent	CVPVCGVPR	2	0.9985	2.367	0.206	1	13/ 16	1.18177	2.7816
IPI00017696	P09871	Complement C1s subcomponent	VGATSFYSTCQSNGK	2	0.9993	3.309	0.229	2	15/ 28	0.611882	3.3117
IPI00017696	P09871	Complement C1s subcomponent	VGATSFYSTC[339]QSNGK	2	0.9999	3.826	0.342	1	17/ 28	1.02041	4.6734
IPI00018363	Q8IVF5	T-cell lymphoma invasion and metastasis 2	YKENC[339]KLKK	2	0.052	2.782	0.005	5	12/ 16	1.17851	1.5104
IPI00018363	Q8IVF5	T-cell lymphoma invasion and metastasis 2	YKENCKLKK	2	0.5041	3.343	0.157	11	11/ 16	1.19233	3.0568
IPI00019568	P00734	Prothrombin	ITDNM[147]FC[339]AGYKPDEGK	3	0.1003	2.469	0.034	77	21/ 60	1.16589	-0.1691
IPI00019568	P00734	Prothrombin	ADLQENFCR	2	0.2518	2.245	0.125	11	10/ 16	1.47059	1.5415
IPI00019568	P00734	Prothrombin	YTAC[339]ETAR	2	0.4322	1.345	0.061	114	11/ 14	2.94118	-1
IPI00019568	P00734	Prothrombin	ITDNM[147]FC[339]AGYKPDEGKR	3	0.5294	2.956	0.076	32	20/ 64	1.01441	0.9082
IPI00019568	P00734	Prothrombin	SPPLEQC[339]VPDR	2	0.593	2.351	0.17	1	14/ 20	1.21951	2.3178
IPI00019568	P00734	Prothrombin	ITDNM[147]FCAGYKPDEGKR	3	0.7678	3.274	0.069	14	23/ 64	1.27515	1.2592
IPI00019568	P00734	Prothrombin	CYTTDPTVR	2	0.863	2.147	0.282	1	12/ 16	1.15427	3.0239
IPI00019568	P00734	Prothrombin	SPPLEQC[339]VPDRGQQYQGR	3	0.942	2.878	0.201	1	29/ 68	1.07862	2.93
IPI00019568	P00734	Prothrombin	YTACETAR	2	0.9642	1.838	0.228	277	7/ 14	1.66667	1.0928
IPI00019568	P00734	Prothrombin	AC[339]EGDSGGPFVMK	2	0.9662	3.169	0.289	1	16/ 24	1.03093	3.909
IPI00019568	P00734	Prothrombin	C[339]YTTDPTVR	2	0.9693	2.353	0.361	1	13/ 16	1.17508	3.8967
IPI00019568	P00734	Prothrombin	ITDNM[147]FCAGYKPDEGK	3	0.9969	3.075	0.159	3	21/ 60	1.16921	2.4744
IPI00019568	P00734	Prothrombin	SEGSSVNLSPPLEQCVPDRGQQYQGR	3	0.9981	4.536	0.442	2	28/100	1.17238	6.368
IPI00019568	P00734	Prothrombin	IRITDNM[147]FCAGYKPDEGKR	3	0.9991	3.33	0.212	9	24/ 72	1.02128	2.926
IPI00019568	P00734	Prothrombin	RGDAC[339]EGDSGGPFVM[147]K	3	0.9996	3.216	0.253	20	22/ 60	0.928655	3.2556
IPI00019568	P00734	Prothrombin	GDAC[339]EGDSGGPFVM[147]K	2	0.9996	3.678	0.315	1	18/ 28	0.433846	4.368
IPI00019568	P00734	Prothrombin	RGDACEGDSGGPFVM[147]K	3	0.9997	3.183	0.276	52	24/ 60	0.835703	3.2904
IPI00019568	P00734	Prothrombin	GDAC[339]EGDSGGPFVMK	2	0.9999	3.984	0.443	1	20/ 28	0.9991	5.5231
IPI00019568	P00734	Prothrombin	GDACEGDSGGPFVMK	2	0.9999	3.731	0.388	1	19/ 28	1.05069	4.9412
IPI00019568	P00734	Prothrombin	GDACEGDSGGPFVM[147]K	2	0.9999	3.715	0.322	1	15/ 28	0.957678	4.4466
IPI00019568	P00734	Prothrombin	GDAC[339]EGDSGGPFVMK	3	0.9999	3.984	0.443	1	20/ 28	0.9991	5.5231
IPI00019568	P00734	Prothrombin	SEGSSVNLSPPLEQC[339]VPDRGQQYQGR	3	1	4.385	0.381	1	29/100	1.25419	5.7459
IPI00019568	P00734	Prothrombin	SPQELLCGASLISDR	2	1	3.967	0.452	1	21/ 28	1.13718	5.5772
IPI00019568	P00734	Prothrombin	SEGSSVNLSPPLEQCVPDR	3	1	4.619	0.382	1	27/ 72	1.43793	6.1028
IPI00019568	P00734	Prothrombin	IRITDNM[147]FC[339]AGYKPDEGKR	3	1	3.32	0.393	1	27/ 72	1.07683	5.412
IPI00019568	P00734	Prothrombin	SEGSSVNLSPPLEQC[339]VPDR	3	1	4.434	0.268	1	30/ 72	1.11743	4.718
IPI00019568	P00734	Prothrombin	SEGSSVNLSPPLEQC[339]VPDR	2	1	4.434	0.268	1	30/ 72	1.11743	4.718
IPI00019568	P00734	Prothrombin	SEGSSVNLSPPLEQCVPDR	2	1	4.619	0.382	1	27/ 72	1.43793	6.1028
IPI00019576	P00742	Coagulation factor X	NC[339]ELFTR	2	0.9403	2.164	0.223*	1	11/ 12	0.882643	1.2224
IPI00019576	P00742	Coagulation factor X	NCELFTR	2	0.9899	2.088	0.107	1	11/ 12	1.47059	1.8793
IPI00019576	P00742	Coagulation factor X	AC[339]IPTGPYPC[339]GK	2	0.9957	3.198	0.15	1	19/ 44	0.672045	2.9232
IPI00019576	P00742	Coagulation factor X	AC[339]IPTGPYPC[339]GK	3	0.9957	3.198	0.15	1	19/ 44	0.672045	2.9232
IPI00019576	P00742	Coagulation factor X	ACIPTGPYPCGK	2	0.9993	2.829	0.255	2	14/ 22	0.72	3.273
IPI00019580	P00747	Plasminogen	FSPATHPSEGLEENYCR	3	0.0939	2.352	0.079	16	23/ 64	1.05263	0.5066
IPI00019580	P00747	Plasminogen	RAPWC[339]HTTNSQVR	3	0.1883	2.181	0.118	319	18/ 48	0.82	0.2693
IPI00019580	P00747	Plasminogen	TPENYPNAGLTMNYC[339]R	2	0.5402	4.95	0.509	1	23/ 30	1.13229	6.5996
IPI00019580	P00747	Plasminogen	WELC[339]DIPR	2	0.8503	1.776	0.072	38	9/ 14	1.48774	0.2315
IPI00019580	P00747	Plasminogen	TPENFPC[339]K	2	0.876	2.374	0.069	277	9/ 14	1.09932	0.7877
IPI00019580	P00747	Plasminogen	NLDENYCRNPDGK	2	0.9581	2.419	0.17	20	11/ 24	1.03316	1.6712
IPI00019580	P00747	Plasminogen	NLDENYC[339]RNPDGK	2	0.9592	2.518	0.165	39	11/ 24	0.984575	1.6162
IPI00019580	P00747	Plasminogen	TPENYPNAGLTMNYCR	2	0.9733	5.344	0.532	1	21/ 30	1.11118	6.9773
IPI00019580	P00747	Plasminogen	VYLSEC[339]K	2	0.9888	2.619	0.092	48	9/ 12	1.34519	1.7977
IPI00019580	P00747	Plasminogen	KVYLSECK	2	0.9941	2.875	0.061	1	11/ 14	0.991084	2.4906
IPI00019580	P00747	Plasminogen	KVYLSECK	3	0.9941	2.875	0.061	1	11/ 14	0.991084	2.4906
IPI00019580	P00747	Plasminogen	NLDENYC[339]R	2	0.9949	2.671	0.117	9	10/ 14	1.03348	2.2162
IPI00019580	P00747	Plasminogen	QLGAGSIEECAAK	2	0.995	2.457	0.249	5	14/ 24	1.06383	2.5696
IPI00019580	P00747	Plasminogen	QLGAGSIEEC[339]AAK	2	0.9954	2.479	0.26	4	14/ 24	0.82	2.72
IPI00019580	P00747	Plasminogen	TPENYPNAGLTM[147]NYC[339]R	2	0.9965	4.081	0.369*	1	19/ 30	1.13216	2.3474
IPI00019580	P00747	Plasminogen	EQQCVIM[147]AENR	2	0.9974	2.617	0.238	3	11/ 20	0.824621	2.9193
IPI00019580	P00747	Plasminogen	TPENYPNAGLTM[147]NYCR	2	0.9979	4.9	0.419	1	20/ 30	1.08906	5.9133
IPI00019580	P00747	Plasminogen	EQQC[339]VIM[147]AENR	2	0.9984	2.929	0.304	3	13/ 20	0.504229	3.7411
IPI00019580	P00747	Plasminogen	KVYLSEC[339]K	2	0.9984	2.548	0.189	1	11/ 14	0.963998	3.0222
IPI00019580	P00747	Plasminogen	TPENFPCK	2	0.9986	2.711	0.136	1	12/ 14	1.13637	2.8424
IPI00019580	P00747	Plasminogen	VIPACLPSPNYVVADR	2	0.9987	3.035	0.197	1	15/ 30	0.794607	2.9791
IPI00019580	P00747	Plasminogen	EQQCVIMAENR	2	0.9992	3.575	0.336	1	15/ 20	1.00632	4.7935
IPI00019580	P00747	Plasminogen	NLDENYCR	2	0.9993	2.878	0.172	1	11/ 14	0.978179	3.3063
IPI00019580	P00747	Plasminogen	NLDENYCR	1	0.9993	2.878	0.172	1	11/ 14	0.978179	3.3063
IPI00019580	P00747	Plasminogen	EQQCVIMAENRK	2	0.9994	3.177	0.331	1	11/ 22	1.21728	4.3066
IPI00019580	P00747	Plasminogen	VIPAC[339]LPSPNYVVADR	3	0.9998	3.479	0.308	1	17/ 30	0.88261	4.1646
IPI00019580	P00747	Plasminogen	EQQC[339]VIMAENR	2	0.9998	3.081	0.316	1	13/ 20	0.950738	4.1997
IPI00019580	P00747	Plasminogen	VIPAC[339]LPSPNYVVADR	2	0.9998	3.479	0.308	1	17/ 30	0.88261	4.1646
IPI00019580	P00747	Plasminogen	AFQYHSKEQQCVIM[147]AENRK	3	1	3.642	0.346	24	23/ 72	0.97	4.4531
IPI00019580	P00747	Plasminogen	CTTPPPSSGPTYQCLK	3	1	4.4	0.288	2	25/ 60	1.2523	4.9318
IPI00019580	P00747	Plasminogen	C[339]TTPPPSSGPTYQC[339]LK	3	1	4.839	0.357	1	30/ 60	1.0817	6.0968
IPI00019580	P00747	Plasminogen	EQQC[339]VIMAENRK	2	1	3.633	0.351	1	14/ 22	1.11173	4.8454
IPI00019580	P00747	Plasminogen	CTTPPPSSGPTYQCLK	2	1	4.4	0.288	2	25/ 60	1.2523	4.9318
IPI00019580	P00747	Plasminogen	C[339]TTPPPSSGPTYQC[339]LK	2	1	4.839	0.357	1	30/ 60	1.0817	6.0968
IPI00019581	P00748	Coagulation factor XII	C[339]FEPQLLR	2	0.7648	1.707	0.043	34	10/ 14	0.940966	-0.0915
IPI00019581	P00748	Coagulation factor XII	KVKDHCSK	2	0.8678	2.092	0.022	2	11/ 14	1.0101	1.0009
IPI00019581	P00748	Coagulation factor XII	CFEPQLLR	2	0.9989	2.547	0.203	1	12/ 14	0.998741	3.1233
IPI00019591	P00751	Complement factor B	DSVTYHCSR	2	0.1485	1.537	0.216	4	10/ 16	1.0989	1.1896
IPI00019591	P00751	Complement factor B	DSVTYHC[339]SR	2	0.2928	1.958	0.135	1	11/ 16	1.28205	1.6518
IPI00019591	P00751	Complement factor B	GSC[339]ERDAQYAPGYDK	3	0.4769	2.564	0.082	1	23/ 56	1.25	1.4058
IPI00019591	P00751	Complement factor B	EDSVTYHCSR	2	0.5304	2.169	0.184	2	11/ 18	1.02598	2.114
IPI00019591	P00751	Complement factor B	SC[339]SLEGVEIK	2	0.6692	2.437	0.158	1	14/ 18	1.63934	2.4234
IPI00019591	P00751	Complement factor B	EDSVTYHC[339]SR	2	0.7402	1.982	0.314	5	10/ 18	1.06383	2.603
IPI00019591	P00751	Complement factor B	TC[339]QVNGR	1	0.7744	1.495	0.105	29	7/ 12	0.949968	0.0173
IPI00019591	P00751	Complement factor B	TC[339]QVNGR	2	0.7744	1.495	0.105	29	7/ 12	0.949968	0.0173
IPI00019591	P00751	Complement factor B	LEDSVTYHC	2	0.8979	2.992	0.17	1	12/ 16	1.26582	3.2722
IPI00019591	P00751	Complement factor B	CLVNLIEK	2	0.9078	2.136	0.033	5	12/ 14	1.17253	0.9689
IPI00019591	P00751	Complement factor B	PQGSC[339]SLEGVEIK	2	0.9665	3.392	0.263	1	14/ 24	1.3762	3.9128
IPI00019591	P00751	Complement factor B	PQGSCSLEGVEIK	2	0.986	3.766	0.28	1	17/ 24	1.16206	4.3358
IPI00019591	P00751	Complement factor B	C[339]LVNLIEK	2	0.9979	2.376	0.178	1	12/ 14	1.11998	2.7073
IPI00019591	P00751	Complement factor B	LEDSVTYHCSR	3	0.999	3.174	0.264	1	14/ 20	1.20175	3.9087
IPI00019591	P00751	Complement factor B	LEDSVTYHCSR	2	0.999	3.174	0.264	1	14/ 20	1.20175	3.9087
IPI00019591	P00751	Complement factor B	LEDSVTYHC[339]SR	2	0.9997	3.97	0.388	1	17/ 20	1.1227	5.4893
IPI00019591	P00751	Complement factor B	RLEDSVTYHCSR	3	0.9997	3.978	0.336	1	22/ 44	0.89	5.6205
IPI00019591	P00751	Complement factor B	LEDSVTYHC[339]SR	3	0.9997	3.97	0.388	1	17/ 20	1.1227	5.4893
IPI00019591	P00751	Complement factor B	FLC[339]TGGVSPYADPNTC[339]R	3	0.9998	3.43	0.184	2	26/ 64	1.25	3.0751
IPI00019591	P00751	Complement factor B	LLQEGQALEYVC[339]PSGFYPYPVQTR	3	1	6.028	0.494	1	37/ 92	1.2501	7.7943
IPI00019591	P00751	Complement factor B	KVGSQYRLEDSVTYHC[339]SR	3	1	5.749	0.422	1	32/ 68	1.19843	7.1478
IPI00019591	P00751	Complement factor B	KVGSQYRLEDSVTYHCSR	3	1	5.688	0.428	1	31/ 68	1.05591	7.1888
IPI00019591	P00751	Complement factor B	LLQEGQALEYVCPSGFYPYPVQTR	3	1	6.585	0.504	1	36/ 92	1.25809	8.1138
IPI00019591	P00751	Complement factor B	KVGSQYRLEDSVTYHC[339]SR	2	1	5.749	0.422	1	32/ 68	1.19843	7.1478
IPI00019943	P43652	Afamin	RPCFESLKAD	2	0.1856	2.288	0.217	57	10/ 18	3.45033	1.8547
IPI00019943	P43652	Afamin	AESPEVCFNEE	2	0.5887	2.509	0.172	3	13/ 20	1.08799	2.3096
IPI00019943	P43652	Afamin	CFESLKADK	2	0.6795	2.637	0.223	3	12/ 16	0.93488	3.035
IPI00019943	P43652	Afamin	FTDSENVC[339]QERD	2	0.6797	3.08	0.389	1	17/ 22	0.884608	4.6402
IPI00019943	P43652	Afamin	FTDSENVCQERDAD	2	0.8174	3.286	0.23	1	14/ 26	0.910043	3.5052
IPI00019943	P43652	Afamin	FTDSENVCQERD	2	0.8489	3.581	0.295	1	16/ 22	0.863513	4.3935
IPI00019943	P43652	Afamin	ICAM[147]EGLPQK	2	0.8492	1.856	0.09	73	10/ 18	0.93	0.2266
IPI00019943	P43652	Afamin	C[339]FESLKADK	2	0.8923	2.579	0.303	1	12/ 16	0.894986	3.7674
IPI00019943	P43652	Afamin	RPCFESLK	2	0.8967	1.911	0.021	6	10/ 14	0.97	0.4714
IPI00019943	P43652	Afamin	FTDSENVC[339]QERDAD	2	0.9156	3.3	0.294	1	13/ 26	0.97884	3.9854
IPI00019943	P43652	Afamin	GQC[339]IINSNKDDRPK	2	0.9264	2.342	0.225	64	10/ 26	1.08149	1.6958
IPI00019943	P43652	Afamin	GQC[339]IINSNKDDRPK	3	0.9264	2.342	0.225	64	10/ 26	1.08149	1.6958
IPI00019943	P43652	Afamin	AESPEVC[339]FNEE	2	0.9355	3.361	0.245	1	13/ 20	1	3.9419
IPI00019943	P43652	Afamin	SPEVCFNEESPK	2	0.9469	3.245	0.281	1	13/ 22	1.42379	4.0027
IPI00019943	P43652	Afamin	FTDSENVC[339]QERDA	2	0.9497	2.976	0.356	1	13/ 24	0.994885	4.2198
IPI00019943	P43652	Afamin	FTDSENVCQERDA	2	0.9578	3.614	0.304	1	16/ 24	1.03662	4.3938
IPI00019943	P43652	Afamin	SPEVC[339]FNEESPK	2	0.9664	2.905	0.303	1	16/ 22	0.996944	3.8398
IPI00019943	P43652	Afamin	GQC[339]IINSNKDDRPKDLSLR	3	0.9776	3.386	0.136	7	22/ 72	0.91	2.1631
IPI00019943	P43652	Afamin	IC[339]AM[147]EGLPQK	2	0.9787	2.148	0.113	5	12/ 18	0.90929	1.382
IPI00019943	P43652	Afamin	RPC[339]FESLK	2	0.9926	2.099	0.169	4	11/ 14	1.1236	1.9498
IPI00019943	P43652	Afamin	GQCIINSNKDDRPK	2	0.9952	3.155	0.173	2	18/ 26	0.956501	2.8367
IPI00019943	P43652	Afamin	IC[339]AMEGLPQK	2	0.9972	2.013	0.277	2	12/ 18	2.38095	2.5628
IPI00019943	P43652	Afamin	AESPEVCFNEESPKIGN	2	0.9986	4.909	0.404	1	19/ 32	0.999093	5.8086
IPI00019943	P43652	Afamin	KIPERGQC[339]IINSNKDDRPK	3	0.999	3.445	0.183	1	27/ 72	0.98	3.1379
IPI00019943	P43652	Afamin	AESPEVC[339]FNEESPKIGN	2	0.9994	3.791	0.379	1	15/ 32	0.988369	4.919
IPI00019943	P43652	Afamin	FTDSENVC[339]QER	2	0.9995	3.304	0.337	1	14/ 20	0.9194	4.5636
IPI00019943	P43652	Afamin	ICAMEGLPQK	2	0.9995	2.597	0.28	1	14/ 18	2.65558	3.5135
IPI00019943	P43652	Afamin	RPCFESLKADK	2	0.9998	3.257	0.331	1	15/ 20	0.920802	4.4766
IPI00019943	P43652	Afamin	RPC[339]FESLKADK	2	0.9998	3.511	0.398	1	16/ 20	0.863416	5.1928
IPI00019943	P43652	Afamin	RPCFESLKADK	3	0.9998	3.257	0.331	1	15/ 20	0.920802	4.4766
IPI00019943	P43652	Afamin	RPC[339]FESLKADK	3	0.9998	3.511	0.398	1	16/ 20	0.863416	5.1928
IPI00019943	P43652	Afamin	FTDSENVC[339]QERDADPDTFFAK	3	0.9999	4.651	0.363	1	34/ 80	0.886405	5.8202
IPI00019943	P43652	Afamin	AESPEVCFNEESPK	2	1	4.346	0.418	1	18/ 26	0.940564	5.6611
IPI00019943	P43652	Afamin	FTDSENVCQER	2	1	3.684	0.373	1	15/ 20	0.93936	5.1546
IPI00019943	P43652	Afamin	AESPEVCFNEESPK	3	1	4.346	0.418	1	18/ 26	0.940564	5.6611
IPI00019943	P43652	Afamin	FTDSENVCQERDADPDTFFAK	3	1	4.909	0.43	1	34/ 80	0.867132	6.705
IPI00019943	P43652	Afamin	AESPEVC[339]FNEESPK	2	1	4.513	0.456	1	18/ 26	0.946695	6.0444
IPI00019943	P43652	Afamin	GQCIINSNKDDRPKDLSLR	3	1	3.841	0.258	1	25/ 72	0.8743	4.2511
IPI00019943	P43652	Afamin	AESPEVC[339]FNEESPK	3	1	4.513	0.456	1	18/ 26	0.946695	6.0444
IPI00020091	P19652	Alpha-1-acid glycoprotein 2 precursor	DKC[339]EPLEKQHEKER	3	0.556	3.338	0.274	1	15/ 26	1.24918	3.871
IPI00020091	P19652	Alpha-1-acid glycoprotein 2 precursor	DKC[339]EPLEKQHEKER	2	0.556	3.338	0.274	1	15/ 26	1.24918	3.871
IPI00020091	P19652	Alpha-1-acid glycoprotein 2 precursor	DKCEPLEK	2	0.9691	2.721	0.139	186	10/ 14	1.15531	1.8368
IPI00020091	P19652	Alpha-1-acid glycoprotein 2 precursor	DKCEPLEKQHEK	2	0.9851	3.517	0.11	7	21/ 44	1.23053	2.3323
IPI00020091	P19652	Alpha-1-acid glycoprotein 2 precursor	DKCEPLEKQHEK	3	0.9851	3.517	0.11	7	21/ 44	1.23053	2.3323
IPI00020091	P19652	Alpha-1-acid glycoprotein 2 precursor	DKC[339]EPLEK	2	0.9863	2.737	0.099	5	11/ 14	1.05396	2.2834
IPI00020091	P19652	Alpha-1-acid glycoprotein 2 precursor	DKC[339]EPLEK	1	0.9863	2.737	0.099	5	11/ 14	1.05396	2.2834
IPI00020091	P19652	Alpha-1-acid glycoprotein 2 precursor	KDKC[339]EPLEK	2	0.996	3.336	0.184	49	13/ 16	1.13074	2.9503
IPI00020091	P19652	Alpha-1-acid glycoprotein 2 precursor	KDKCEPLEK	2	0.9968	3.447	0.133	11	13/ 16	1.11232	2.9797
IPI00020091	P19652	Alpha-1-acid glycoprotein 2 precursor	EQLGEFYEALDCLCIPR	3	0.9973	4.324	0.168	1	25/ 64	1.71089	3.6249
IPI00020091	P19652	Alpha-1-acid glycoprotein 2 precursor	EQLGEFYEALDC[339]LC[339]IPR	3	0.9974	3.046	0.269	219	19/ 64	1.31579	2.7597
IPI00020091	P19652	Alpha-1-acid glycoprotein 2 precursor	DKC[339]EPLEKQHEK	3	0.9999	3.57	0.171	1	21/ 44	1.30437	3.4634
IPI00020091	P19652	Alpha-1-acid glycoprotein 2 precursor	DKCEPLEKQHEKER	3	0.9999	4.38	0.136	1	27/ 52	1.32061	3.4775
IPI00020091	P19652	Alpha-1-acid glycoprotein 2 precursor	DKC[339]EPLEKQHEK	2	0.9999	3.57	0.171	1	21/ 44	1.30437	3.4634
IPI00020091	P19652	Alpha-1-acid glycoprotein 2 precursor	DKCEPLEKQHEKER	2	0.9999	4.38	0.136	1	27/ 52	1.32061	3.4775
IPI00020986	P51884	Lumican	ISETSLPPDM[147]YEC[339]LR	2	0.998	2.764	0.187	1	15/ 28	0.934345	2.6502
IPI00020986	P51884	Lumican	ISETSLPPDM[147]YECLR	2	0.9994	3.032	0.3	1	16/ 28	0.944842	3.7301
IPI00020986	P51884	Lumican	ISETSLPPDMYEC[339]LR	2	1	3.309	0.426	1	18/ 28	0.89	4.8911
IPI00020986	P51884	Lumican	ISETSLPPDMYECLR	2	1	3.631	0.422	1	17/ 28	0.859767	5.1157
IPI00021364	P27918	Properdin	SISC[339]QEIPGQQSR	2	0.9887	2.784	0.229	118	10/ 24	0.960769	2.1508
IPI00021578	Q92496	Complement factor H-related protein 3	EGIVEYPRCE	2	0.9815	2.252	0.14	1	11/ 18	0.88268	2.0466
IPI00021578	Q92496	Complement factor H-related protein 3	TGDTIEFM[147]C[339]K	2	0.9834	2.349	0.059	1	13/ 18	1.55606	1.5848
IPI00021578	Q92496	Complement factor H-related protein 3	EGIVEYPRC[339]E	2	0.9867	2.096	0.195	1	12/ 18	1.08857	2.2262
IPI00021727	P04003	C4b-binding protein alpha chain	NC[339]GPPPTLSFAAPM[147]DITLTETR	3	0.1793	3.543	0.132	55	24/ 84	0.91	1.701
IPI00021727	P04003	C4b-binding protein alpha chain	CKPPPDIR	3	0.7915	2.325	0.115	20	13/ 28	1.39272	1.3014
IPI00021727	P04003	C4b-binding protein alpha chain	CKPPPDIR	2	0.7915	2.325	0.115	20	13/ 28	1.39272	1.3014
IPI00021727	P04003	C4b-binding protein alpha chain	C[339]KPPPDIR	2	0.8832	2.413	0.132	8	13/ 28	1.49721	1.797
IPI00021727	P04003	C4b-binding protein alpha chain	C[339]KPPPDIR	3	0.8832	2.413	0.132	8	13/ 28	1.49721	1.797
IPI00021727	P04003	C4b-binding protein alpha chain	NCGPPPTLSFAAPM[147]DITLTETR	3	0.9015	3.069	0.214	10	24/ 84	0.77	2.6347
IPI00021727	P04003	C4b-binding protein alpha chain	GSSVIHC[339]DADSK	2	0.9469	2.045	0.066	2	13/ 22	0.87	0.9405
IPI00021727	P04003	C4b-binding protein alpha chain	LMQC[339]LPNPEDVK	2	0.9815	1.859	0.195	4	13/ 22	1.04167	1.4674
IPI00021727	P04003	C4b-binding protein alpha chain	LMQCLPNPEDVK	2	0.989	2.388	0.148	7	13/ 22	0.771492	1.7449
IPI00021727	P04003	C4b-binding protein alpha chain	LM[147]QC[339]LPNPEDVK	2	0.9981	2.597	0.207	2	13/ 22	1.43577	2.6714
IPI00021727	P04003	C4b-binding protein alpha chain	LM[147]QCLPNPEDVK	2	0.9986	3.307	0.203	2	15/ 22	2.32558	3.3494
IPI00021727	P04003	C4b-binding protein alpha chain	YTC[339]LPGYVR	2	0.9998	2.447	0.347	1	14/ 16	0.858397	3.9203
IPI00021727	P04003	C4b-binding protein alpha chain	YTCLPGYVR	2	0.9999	2.644	0.381	1	13/ 16	0.825716	4.4182
IPI00021842	P02649	Apolipoprotein E	LGADMEDVCGR	2	0.9995	3.823	0.308	1	17/ 20	0.948602	4.7904
IPI00021842	P02649	Apolipoprotein E	LGADM[147]EDVCGR	2	0.9999	3.36	0.319	1	14/ 20	0.907106	4.4825
IPI00021842	P02649	Apolipoprotein E	LGADMEDVC[339]GR	2	1	3.843	0.385	1	16/ 20	0.947161	5.3695
IPI00021842	P02649	Apolipoprotein E	LGADM[147]EDVC[339]GR	2	1	3.477	0.363	1	15/ 20	0.901375	4.9074
IPI00021854	P02652	Apolipoprotein A-II	EPC[339]VESLVSQYFQTVTDYGK	2	1	4.754	0.38	1	27/ 76	0.950183	6.1063
IPI00021854	P02652	Apolipoprotein A-II	EPC[339]VESLVSQYFQTVTDYGK	3	1	4.754	0.38	1	27/ 76	0.950183	6.1063
IPI00021854	P02652	Apolipoprotein A-II	EPCVESLVSQYFQTVTDYGK	3	1	5.549	0.446	1	30/ 76	0.967576	7.2267
IPI00021854	P02652	Apolipoprotein A-II	EPCVESLVSQYFQTVTDYGK	2	1	5.549	0.446	1	30/ 76	0.967576	7.2267
IPI00021891	P02679	Fibrinogen gamma chain	CHAGHLNGVYYQGG	2	0.962	3.186	0.278	1	17/ 26	0.834737	3.7702
IPI00021891	P02679	Fibrinogen gamma chain	CHAGHLNGVYYQG	2	0.967	2.9	0.388	1	12/ 24	0.92	4.3801
IPI00021891	P02679	Fibrinogen gamma chain	C[339]HAGHLNGVYYQG	2	0.9751	2.788	0.354	1	15/ 24	0.803803	4.0189
IPI00021891	P02679	Fibrinogen gamma chain	C[339]HAGHLNGVYYQGG	2	0.9785	2.958	0.353	1	16/ 26	0.989949	4.1117
IPI00021891	P02679	Fibrinogen gamma chain	DNCCILDER	2	0.9822	2.339	0.088	5	11/ 16	1.06534	1.5597
IPI00021891	P02679	Fibrinogen gamma chain	DNC[339]C[339]ILDER	2	0.9953	2.613	0.126	5	11/ 16	1.14421	2.1941
IPI00021891	P02679	Fibrinogen gamma chain	DNC[339]C[339]ILDER	3	0.9953	2.613	0.126	5	11/ 16	1.14421	2.1941
IPI00021891	P02679	Fibrinogen gamma chain	CHAGHLNGVYYQGGTYSK	2	0.9999	6.517	0.509	1	29/ 34	1.04388	7.3516
IPI00021891	P02679	Fibrinogen gamma chain	CHAGHLNGVYYQGGTYSK	3	0.9999	6.517	0.509	1	29/ 34	1.04388	7.3516
IPI00021891	P02679	Fibrinogen gamma chain	C[339]HAGHLNGVYYQGGTYSK	3	1	6.207	0.532	1	25/ 34	1.02436	7.3867
IPI00021891	P02679	Fibrinogen gamma chain	C[339]HAGHLNGVYYQGGTYSK	2	1	6.207	0.532	1	25/ 34	1.02436	7.3867
IPI00022229	P04114	Apolipoprotein B-100	EEEM[147]LENVSLVCPK	2	0.1005	3.536	0.056	11	21/ 52	1.0541	1.5119
IPI00022229	P04114	Apolipoprotein B-100	EEEM[147]LENVSLVCPK	3	0.1005	3.536	0.056	11	21/ 52	1.0541	1.5119
IPI00022229	P04114	Apolipoprotein B-100	KITEVALM[147]GHLSCDTKEER	3	0.2818	3.387	0.078	167	19/ 72	1.23457	0.854
IPI00022229	P04114	Apolipoprotein B-100	EEEMLENVSLVC[339]PK	2	0.955	3.347	0.256	1	18/ 26	1.06382	3.7468
IPI00022229	P04114	Apolipoprotein B-100	VELEVPQLCSFILK	2	0.9771	3.673	0.298	4	15/ 26	1.03735	4.0376
IPI00022229	P04114	Apolipoprotein B-100	KGNVATEISTERDLGQC[339]DR	3	0.9922	3.043	0.147	1	26/ 72	0.97	2.4263
IPI00022229	P04114	Apolipoprotein B-100	HVAEAIC[339]K	2	0.9963	2.545	0.149	1	12/ 14	0.91	2.7256
IPI00022229	P04114	Apolipoprotein B-100	HVAEAICK	2	0.9977	2.607	0.242	1	11/ 14	0.679804	3.4868
IPI00022229	P04114	Apolipoprotein B-100	KGNVATEISTERDLGQCDR	3	0.9994	3.044	0.246	1	26/ 72	1.09566	3.5422
IPI00022229	P04114	Apolipoprotein B-100	VELEVPQLC[339]SFILK	2	0.9995	3.862	0.397	1	16/ 26	1.02711	5.1779
IPI00022229	P04114	Apolipoprotein B-100	NTFTLSCDGSLR	2	0.9998	3.208	0.449	1	18/ 22	0.464327	5.1984
IPI00022229	P04114	Apolipoprotein B-100	EEEM[147]LENVSLVC[339]PK	2	1	3.8	0.351	1	18/ 26	1.04226	4.7962
IPI00022229	P04114	Apolipoprotein B-100	EEEMLENVSLVCPK	2	1	3.894	0.372	1	19/ 26	1.04167	5.018
IPI00022229	P04114	Apolipoprotein B-100	KITEVALM[147]GHLSC[339]DTKEER	3	1	4.079	0.399	1	25/ 72	1.12367	5.9875
IPI00022229	P04114	Apolipoprotein B-100	EEEM[147]LENVSLVC[339]PK	3	1	3.8	0.351	1	18/ 26	1.04226	4.7962
IPI00022371	P04196	Histidine-rich glycoprotein	NDC[339]EPPDSR	2	0.0628	1.646	0.067	1	11/ 16	1.08696	0.5957
IPI00022371	P04196	Histidine-rich glycoprotein	CEPPDSR	2	0.1035	2.122	0.075	7	10/ 12	1.51515	1.3148
IPI00022371	P04196	Histidine-rich glycoprotein	RPSEIVIGQC[339]K	2	0.9984	3.546	0.061	1	17/ 20	1.06864	2.7568
IPI00022371	P04196	Histidine-rich glycoprotein	RPSEIVIGQC[339]K	3	0.9984	3.546	0.061	1	17/ 20	1.06864	2.7568
IPI00022371	P04196	Histidine-rich glycoprotein	RPSEIVIGQCK	2	0.9997	3.641	0.285	1	16/ 20	1.04362	4.4754
IPI00022371	P04196	Histidine-rich glycoprotein	RPSEIVIGQCK	3	0.9997	3.641	0.285	1	16/ 20	1.04362	4.4754
IPI00022371	P04196	Histidine-rich glycoprotein	VSPTDC[339]SAVEPEAEK	2	0.9999	4.512	0.43	1	19/ 28	0.843327	5.7682
IPI00022371	P04196	Histidine-rich glycoprotein	VSPTDC[339]SAVEPEAEK	3	0.9999	4.512	0.43	1	19/ 28	0.843327	5.7682
IPI00022371	P04196	Histidine-rich glycoprotein	HPLKPDNQPFPQSVSESC[339]PGK	3	1	4.082	0.321	7	25/ 80	1.6129	4.6296
IPI00022371	P04196	Histidine-rich glycoprotein	VSPTDCSAVEPEAEK	2	1	4.349	0.415	1	18/ 28	0.817157	5.5579
IPI00022371	P04196	Histidine-rich glycoprotein	VSPTDCSAVEPEAEK	3	1	4.349	0.415	1	18/ 28	0.817157	5.5579
IPI00022392	P02745	Complement C1q subcomponent subunit A	EDLC[339]RAPDGK	2	0.4755	2.49	0.254	15	11/ 18	1.20482	2.6537
IPI00022392	P02745	Complement C1q subcomponent subunit A	SLGFC[339]DTTNK	2	0.5778	3.173	0.422	1	15/ 18	0.96089	5.1744
IPI00022392	P02745	Complement C1q subcomponent subunit A	SLGFCDTTNK	2	0.9922	3.135	0.371	1	15/ 18	1.0241	4.7638
IPI00022395	P02748	Complement component C9	FEGIACEISK	2	0.9998	3.02	0.318	1	16/ 18	1.31003	4.26
IPI00022395	P02748	Complement component C9	FEGIAC[339]EISK	2	0.9999	3.211	0.334	1	14/ 18	0.796133	4.5674
IPI00022418	P02751	fibronectin 1	ISCTIANR	2	0.9624	2.32	0.12	1	13/ 14	0.717491	2.2029
IPI00022418	P02751	fibronectin 1	TFYSC[339]TTEGR	2	0.9924	2.579	0.242	2	13/ 18	0.716737	3.0759
IPI00022418	P02751	fibronectin 1	ISC[339]TIANR	2	0.9992	2.764	0.238	1	13/ 14	0.660512	3.6537
IPI00022418	P02751	fibronectin 1	TFYSCTTEGR	2	1	3.312	0.429	1	15/ 18	0.896448	5.3587
IPI00022420	P02753	Retinol binding protein 4	LIVHNGYC[339]D	2	0.139	2.11	0.099	16	11/ 16	1.08696	1.0772
IPI00022420	P02753	Retinol binding protein 4	LIVHNGYC[339]DG	2	0.241	1.909	0.165	4	12/ 18	1.12126	1.4407
IPI00022420	P02753	Retinol binding protein 4	QRQEELC[339]LAR	2	0.2669	2.851	0.083	67	17/ 36	1.241	1.1241
IPI00022420	P02753	Retinol binding protein 4	QRQEELC[339]LAR	3	0.2669	2.851	0.083	67	17/ 36	1.241	1.1241
IPI00022420	P02753	Retinol binding protein 4	QEELCLAR	2	0.7854	1.917	0.109	206	7/ 14	0.777689	0.4221
IPI00022420	P02753	Retinol binding protein 4	LIVHNGYC[339]DGRSER	2	0.833	2.462	0.051	15	12/ 26	1.12258	0.8508
IPI00022420	P02753	Retinol binding protein 4	LIVHNGYC[339]DGRSER	3	0.833	2.462	0.051	15	12/ 26	1.12258	0.8508
IPI00022420	P02753	Retinol binding protein 4	RQEELC[339]LAR	2	0.8551	2.915	0.224	1	14/ 16	1.07786	3.5834
IPI00022420	P02753	Retinol binding protein 4	RQEELCLAR	2	0.9171	3.243	0.224	1	13/ 16	0.938669	3.9265
IPI00022420	P02753	Retinol binding protein 4	LIVHNGYCDGRSER	2	0.9261	2.487	0.062	3	12/ 26	1.18912	1.2798
IPI00022420	P02753	Retinol binding protein 4	LIVHNGYCDGRSER	3	0.9261	2.487	0.062	3	12/ 26	1.18912	1.2798
IPI00022420	P02753	Retinol binding protein 4	QEELC[339]LAR	2	0.9849	2.113	0.16	15	10/ 14	0.8	1.6432
IPI00022420	P02753	Retinol binding protein 4	QRQEELCLAR	2	0.9909	2.733	0.15	3	13/ 18	1.0385	2.5021
IPI00022420	P02753	Retinol binding protein 4	QRQEELCLAR	3	0.9909	2.733	0.15	3	13/ 18	1.0385	2.5021
IPI00022420	P02753	Retinol binding protein 4	LIVHNGYC[339]DGR	2	0.9986	2.84	0.338	1	14/ 20	1.17991	4.1156
IPI00022420	P02753	Retinol binding protein 4	LIVHNGYC[339]DGR	3	0.9986	2.84	0.338	1	14/ 20	1.17991	4.1156
IPI00022420	P02753	Retinol binding protein 4	LIVHNGYCDGR	2	0.9996	2.952	0.276	2	13/ 20	1.1935	3.6404
IPI00022420	P02753	Retinol binding protein 4	LIVHNGYCDGR	3	0.9996	2.952	0.276	2	13/ 20	1.1935	3.6404
IPI00022420	P02753	Retinol binding protein 4	LLNLDGTC[339]ADSYSFVFSR	3	0.9998	4.343	0.428	1	21/ 34	1.19081	5.6492
IPI00022420	P02753	Retinol binding protein 4	LLNLDGTC[339]ADSYSFVFSR	2	0.9998	4.343	0.428	1	21/ 34	1.19081	5.6492
IPI00022420	P02753	Retinol binding protein 4	LLNLDGTCADSYSFVFSR	3	1	3.58	0.397	2	26/ 68	1.23693	5.5393
IPI00022426	P02760	AMBP protein	GVC[339]EETSGAYEKTDTD	2	0.0548	1.887	0.121	1	15/ 30	1.81818	1.1236
IPI00022426	P02760	AMBP protein	KEDSCQLGY	2	0.0802	2.079	0.043	6	10/ 16	1.21988	0.815
IPI00022426	P02760	AMBP protein	KEDSC[339]QLGY	2	0.0824	1.907	0.081	8	10/ 16	1.1236	0.7579
IPI00022426	P02760	AMBP protein	C[339]GVPGDGDEELLR	2	0.388	2.6	0.109	3	15/ 24	1.11111	1.8084
IPI00022426	P02760	AMBP protein	EYC[339]GVPGDGDEELLR	2	0.9185	3.06	0.104	11	23/ 56	1.02206	1.6187
IPI00022426	P02760	AMBP protein	EYC[339]GVPGDGDEELLR	3	0.9185	3.06	0.104	11	23/ 56	1.02206	1.6187
IPI00022426	P02760	AMBP protein	KGVC[339]EETSGAYEKTDTDGK	3	0.9904	4.877	0.437	1	32/ 72	0.97631	6.8564
IPI00022426	P02760	AMBP protein	KGVC[339]EETSGAYEKTDTDGK	2	0.9904	4.877	0.437	1	32/ 72	0.97631	6.8564
IPI00022426	P02760	AMBP protein	FYSEKEC[339]R	2	0.9977	2.555	0.236	2	10/ 14	1.09332	3.2374
IPI00022426	P02760	AMBP protein	GVCEETSGAYEK	2	0.9984	2.758	0.256	17	13/ 22	0.969212	2.7801
IPI00022426	P02760	AMBP protein	EYCGVPGDGDEELLR	3	0.999	3.107	0.338	1	18/ 28	1.03892	4.0749
IPI00022426	P02760	AMBP protein	EYCGVPGDGDEELLR	2	0.999	3.107	0.338	1	18/ 28	1.03892	4.0749
IPI00022426	P02760	AMBP protein	FYSEKECR	2	0.9992	2.591	0.302	1	10/ 14	1.03095	3.9051
IPI00022426	P02760	AMBP protein	GVC[339]EETSGAYEKTDTDGK	3	0.9999	4.157	0.408	1	19/ 34	0.971353	5.3832
IPI00022426	P02760	AMBP protein	GVC[339]EETSGAYEKTDTDGK	2	0.9999	4.157	0.408	1	19/ 34	0.971353	5.3832
IPI00022426	P02760	AMBP protein	TVAAC[339]NLPIVR	2	0.9999	3.655	0.397	1	16/ 20	1.15926	5.3064
IPI00022426	P02760	AMBP protein	GVC[339]EETSGAYEK	2	0.9999	3.475	0.31	1	15/ 22	0.950814	4.4153
IPI00022426	P02760	AMBP protein	TVAACNLPIVR	2	0.9999	3.632	0.359	1	16/ 20	1.33781	5.0094
IPI00022426	P02760	AMBP protein	CVLFPYGGCQGNGNK	3	1	3.927	0.344	1	28/ 56	1.08434	5.4692
IPI00022426	P02760	AMBP protein	GVCEETSGAYEKTDTDGK	3	1	4.187	0.471	1	20/ 34	0.923058	5.8638
IPI00022426	P02760	AMBP protein	C[339]VLFPYGGC[339]QGNGNK	3	1	4.266	0.238	1	28/ 56	1.11198	4.4914
IPI00022426	P02760	AMBP protein	KGVC[339]EETSGAYEKTDTDGKFLYHK	3	1	4.169	0.321	1	25/ 92	0.88	4.9826
IPI00022426	P02760	AMBP protein	KGVCEETSGAYEKTDTDGK	3	1	4.465	0.37	1	28/ 72	1.01537	5.884
IPI00022426	P02760	AMBP protein	GVCEETSGAYEKTDTDGK	2	1	4.187	0.471	1	20/ 34	0.923058	5.8638
IPI00022426	P02760	AMBP protein	GVCEETSGAYEKTDTDGKFLYHK	3	1	3.981	0.21	1	28/ 88	0.89	3.6548
IPI00022426	P02760	AMBP protein	GVC[339]EETSGAYEKTDTDGKFLYHK	3	1	4.474	0.311	9	24/ 88	1.04982	4.6134
IPI00022426	P02760	AMBP protein	KGVCEETSGAYEKTDTDGKFLYHK	3	1	4.066	0.317	1	28/ 92	0.919511	4.879
IPI00022426	P02760	AMBP protein	CVLFPYGGCQGNGNK	2	1	3.927	0.344	1	28/ 56	1.08434	5.4692
IPI00022426	P02760	AMBP protein	C[339]VLFPYGGC[339]QGNGNK	2	1	4.266	0.238	1	28/ 56	1.11198	4.4914
IPI00022429	P02763	Alpha-1-acid glycoprotein 1	DKC[339]EPLEKQHEKER	3	0.556	3.338	0.274	1	15/ 26	1.24918	3.871
IPI00022429	P02763	Alpha-1-acid glycoprotein 1	DKC[339]EPLEKQHEKER	2	0.556	3.338	0.274	1	15/ 26	1.24918	3.871
IPI00022429	P02763	Alpha-1-acid glycoprotein 1	DKCEPLEK	2	0.9691	2.721	0.139	186	10/ 14	1.15531	1.8368
IPI00022429	P02763	Alpha-1-acid glycoprotein 1	DKCEPLEKQHEK	2	0.9851	3.517	0.11	7	21/ 44	1.23053	2.3323
IPI00022429	P02763	Alpha-1-acid glycoprotein 1	DKCEPLEKQHEK	3	0.9851	3.517	0.11	7	21/ 44	1.23053	2.3323
IPI00022429	P02763	Alpha-1-acid glycoprotein 1	DKC[339]EPLEK	2	0.9863	2.737	0.099	5	11/ 14	1.05396	2.2834
IPI00022429	P02763	Alpha-1-acid glycoprotein 1	DKC[339]EPLEK	1	0.9863	2.737	0.099	5	11/ 14	1.05396	2.2834
IPI00022429	P02763	Alpha-1-acid glycoprotein 1	KDKC[339]EPLEK	2	0.996	3.336	0.184	49	13/ 16	1.13074	2.9503
IPI00022429	P02763	Alpha-1-acid glycoprotein 1	KDKCEPLEK	2	0.9968	3.447	0.133	11	13/ 16	1.11232	2.9797
IPI00022429	P02763	Alpha-1-acid glycoprotein 1	EQLGEFYEALDC[339]LR	3	0.9998	5.135	0.456	1	18/ 26	1.27872	6.4048
IPI00022429	P02763	Alpha-1-acid glycoprotein 1	EQLGEFYEALDC[339]LR	2	0.9998	5.135	0.456	1	18/ 26	1.27872	6.4048
IPI00022429	P02763	Alpha-1-acid glycoprotein 1	DKC[339]EPLEKQHEK	3	0.9999	3.57	0.171	1	21/ 44	1.30437	3.4634
IPI00022429	P02763	Alpha-1-acid glycoprotein 1	DKCEPLEKQHEKER	3	0.9999	4.38	0.136	1	27/ 52	1.32061	3.4775
IPI00022429	P02763	Alpha-1-acid glycoprotein 1	DKC[339]EPLEKQHEK	2	0.9999	3.57	0.171	1	21/ 44	1.30437	3.4634
IPI00022429	P02763	Alpha-1-acid glycoprotein 1	DKCEPLEKQHEKER	2	0.9999	4.38	0.136	1	27/ 52	1.32061	3.4775
IPI00022429	P02763	Alpha-1-acid glycoprotein 1	EQLGEFYEALDCLR	2	1	4.703	0.491	1	20/ 26	1.29997	6.4156
IPI00022429	P02763	Alpha-1-acid glycoprotein 1	EQLGEFYEALDCLR	3	1	4.703	0.491	1	20/ 26	1.29997	6.4156
IPI00022431	P02765	Alpha-2-HS-glycoprotein	AGPVVPPCPGR	2	0.1234	2.145	0.188	44	12/ 20	1.03098	1.4206
IPI00022431	P02765	Alpha-2-HS-glycoprotein	QYGFCK	1	0.1331	1.514	0.037	17	7/ 10	1.07527	-0.2171
IPI00022431	P02765	Alpha-2-HS-glycoprotein	GPVVPPCPGR	2	0.2076	1.869	0.166	5	12/ 18	1	1.3379
IPI00022431	P02765	Alpha-2-HS-glycoprotein	AGPVVPPC[339]PGR	2	0.3611	2.216	0.173	8	13/ 20	0.950969	1.7481
IPI00022431	P02765	Alpha-2-HS-glycoprotein	DCDFQLLK	2	0.3908	1.925	0.162	1	11/ 14	1.11206	1.8841
IPI00022431	P02765	Alpha-2-HS-glycoprotein	CDSSPDSAEDVRK	3	0.4975	1.851	0.17	36	17/ 48	1.08696	0.863
IPI00022431	P02765	Alpha-2-HS-glycoprotein	AAAGPVVPPC[339]PGR	2	0.6166	2.571	0.347	172	11/ 24	1.00759	2.7121
IPI00022431	P02765	Alpha-2-HS-glycoprotein	PVVPPC[339]PGR	2	0.6203	1.952	0.245	2	12/ 16	0.9	2.3088
IPI00022431	P02765	Alpha-2-HS-glycoprotein	VGAAAGPVVPPC[339]PGR	2	0.6567	2.534	0.244	9	13/ 28	1.28205	2.3925
IPI00022431	P02765	Alpha-2-HS-glycoprotein	SVGAAAGPVVPPCPGR	2	0.6805	2.304	0.237	1	14/ 30	0.73	2.5183
IPI00022431	P02765	Alpha-2-HS-glycoprotein	AAAGPVVPPCPGR	2	0.73	2.502	0.287	18	13/ 24	1.08289	2.6446
IPI00022431	P02765	Alpha-2-HS-glycoprotein	GPVVPPC[339]PGR	2	0.7746	2.201	0.277	4	12/ 18	0.994723	2.702
IPI00022431	P02765	Alpha-2-HS-glycoprotein	AAGPVVPPCPGR	2	0.8225	2.319	0.308	6	13/ 22	4.39493	2.8605
IPI00022431	P02765	Alpha-2-HS-glycoprotein	QLKEHAVEGDCDFQLLK	3	0.945	2.95	0.212	299	20/ 64	1.03093	1.9722
IPI00022431	P02765	Alpha-2-HS-glycoprotein	C[339]NLLAEK	2	0.9539	2.043	0.166	1	11/ 12	0.990313	2.2342
IPI00022431	P02765	Alpha-2-HS-glycoprotein	CNLLAEK	2	0.9969	2.846	0.073	4	11/ 12	0.967658	2.4461
IPI00022431	P02765	Alpha-2-HS-glycoprotein	TVVQPSVGAAAGPVVPPCPGR	2	0.9987	4.976	0.482	1	24/ 40	1.10609	6.4164
IPI00022431	P02765	Alpha-2-HS-glycoprotein	TVVQPSVGAAAGPVVPPCPGR	3	0.9987	4.976	0.482	1	24/ 40	1.10609	6.4164
IPI00022431	P02765	Alpha-2-HS-glycoprotein	EATEAAKCNLLAEK	2	0.9992	3.862	0.405	1	16/ 26	1.02082	5.2365
IPI00022431	P02765	Alpha-2-HS-glycoprotein	EATEAAKC[339]NLLAEK	2	0.9997	3.699	0.326	1	15/ 26	0.984839	4.5381
IPI00022431	P02765	Alpha-2-HS-glycoprotein	EHAVEGDCDFQLLK	2	0.9998	4.291	0.406	1	19/ 26	0.973495	5.5378
IPI00022431	P02765	Alpha-2-HS-glycoprotein	CDSSPDSAEDVR	2	0.9998	3.968	0.377	1	17/ 22	1.88108	5.2937
IPI00022431	P02765	Alpha-2-HS-glycoprotein	QLKEHAVEGDC[339]DFQLLK	3	0.9998	3.856	0.209	5	24/ 64	1.03995	3.4635
IPI00022431	P02765	Alpha-2-HS-glycoprotein	QLKEHAVEGDC[339]DFQLLK	2	0.9998	3.856	0.209	5	24/ 64	1.03995	3.4635
IPI00022431	P02765	Alpha-2-HS-glycoprotein	EHAVEGDC[339]DFQLLK	2	1	4.353	0.434	1	22/ 26	1.065	5.7827
IPI00022431	P02765	Alpha-2-HS-glycoprotein	AQLVPLPPSTYVEFTVSGTDC[339]VAK	3	1	4.456	0.286	1	30/ 92	1.12244	4.7442
IPI00022431	P02765	Alpha-2-HS-glycoprotein	TVVQPSVGAAAGPVVPPC[339]PGR	2	1	4.55	0.281	1	37/ 80	1.05141	4.8437
IPI00022431	P02765	Alpha-2-HS-glycoprotein	C[339]DSSPDSAEDVR	2	1	3.427	0.362	1	16/ 22	0.91	4.7551
IPI00022431	P02765	Alpha-2-HS-glycoprotein	TVVQPSVGAAAGPVVPPC[339]PGR	3	1	4.55	0.281	1	37/ 80	1.05141	4.8437
IPI00022431	P02765	Alpha-2-HS-glycoprotein	AQLVPLPPSTYVEFTVSGTDCVAK	3	1	4.319	0.301	1	28/ 92	1.02001	4.8401
IPI00022431	P02765	Alpha-2-HS-glycoprotein	EHAVEGDC[339]DFQLLK	3	1	4.353	0.434	1	22/ 26	1.065	5.7827
IPI00022432	P02766	Transthyretin	TGESKC[339]PLMVK	2	0.5499	3.132	0.163	7	13/ 20	1.11827	2.7424
IPI00022432	P02766	Transthyretin	CPLM[147]VK	2	0.6304	1.313	0	1	9/ 10	1.04167	-0.4788
IPI00022432	P02766	Transthyretin	TGESKCPLMVK	2	0.6853	2.919	0.181	1	14/ 20	1.08645	3.0494
IPI00022432	P02766	Transthyretin	TGTGESKCPLM[147]VK	2	0.8213	2.813	0.326	5	14/ 24	1.20961	3.5193
IPI00022432	P02766	Transthyretin	TGTGESKC[339]PLM[147]VK	2	0.8468	2.814	0.286	1	14/ 24	1.11553	3.5479
IPI00022432	P02766	Transthyretin	TGTGESKCPLMVK	2	0.8877	2.913	0.299	1	14/ 24	1.06749	3.7417
IPI00022432	P02766	Transthyretin	PTGTGESKC[339]PLM[147]VK	3	0.9053	2.609	0.246	13	20/ 52	0.85	2.8103
IPI00022432	P02766	Transthyretin	TGTGESKC[339]PLMVK	2	0.92	3.254	0.294	1	15/ 24	1.09545	4.0211
IPI00022432	P02766	Transthyretin	TGESKCPLM[147]VK	3	0.9698	3.042	0.216	4	17/ 40	0.99244	3.3121
IPI00022432	P02766	Transthyretin	TGESKCPLM[147]VK	2	0.9698	3.042	0.216	4	17/ 40	0.99244	3.3121
IPI00022432	P02766	Transthyretin	GPTGTGESKC[339]PLM[147]VK	2	0.9709	3.359	0.382	1	14/ 28	0.977759	4.6101
IPI00022432	P02766	Transthyretin	CPLMVK	1	0.9853	1.963	0.076	1	9/ 10	1.30513	1.5824
IPI00022432	P02766	Transthyretin	CPLMVK	2	0.9853	1.963	0.076	1	9/ 10	1.30513	1.5824
IPI00022432	P02766	Transthyretin	C[339]PLMVK	2	0.9977	2.221	0.207	6	9/ 10	1.34962	2.6465
IPI00022432	P02766	Transthyretin	C[339]PLMVK	1	0.9977	2.221	0.207	6	9/ 10	1.34962	2.6465
IPI00022432	P02766	Transthyretin	PTGTGESKCPLM[147]VK	3	0.9983	3.148	0.299	29	18/ 52	0.91	3.7396
IPI00022432	P02766	Transthyretin	GPTGTGESKCPLM[147]VK	2	0.9995	3.954	0.519	1	17/ 28	1.02936	6.0585
IPI00022432	P02766	Transthyretin	TGESKC[339]PLM[147]VK	3	0.9995	3.027	0.251	1	20/ 40	0.961347	3.9793
IPI00022432	P02766	Transthyretin	GPTGTGESKCPLM[147]VK	3	0.9995	3.954	0.519	1	17/ 28	1.02936	6.0585
IPI00022432	P02766	Transthyretin	TGESKC[339]PLM[147]VK	2	0.9995	3.027	0.251	1	20/ 40	0.961347	3.9793
IPI00022432	P02766	Transthyretin	GPTGTGESKCPLMVK	2	0.9999	4.137	0.515	1	19/ 28	0.985029	6.1529
IPI00022432	P02766	Transthyretin	GPTGTGESKCPLMVK	3	0.9999	4.137	0.515	1	19/ 28	0.985029	6.1529
IPI00022432	P02766	Transthyretin	GPTGTGESKC[339]PLMVK	2	1	4.286	0.551	1	18/ 28	1.01057	6.5131
IPI00022432	P02766	Transthyretin	GPTGTGESKC[339]PLMVK	3	1	4.286	0.551	1	18/ 28	1.01057	6.5131
IPI00022445	P02775	Platelet basic protein	ICLDPDAPR	2	0.9993	2.863	0.24	1	14/ 16	1.93487	3.6426
IPI00022445	P02775	Platelet basic protein	IC[339]LDPDAPR	2	1	3.22	0.355	1	14/ 16	1.88634	4.8621
IPI00022463	P02787	Transferrin	EACVHKILR	2	0.1221	1.328	0.028	184	7/ 16	0.83	-1.4182
IPI00022463	P02787	Transferrin	C[339]LDGTRKPVEEYANC[339]HLAR	3	0.1397	2.855	0.202	143	14/ 72	2.85714	1.8611
IPI00022463	P02787	Transferrin	SETKDLLFRDDTVCLAK	3	0.3177	2.521	0.043	1	23/ 64	1.0989	0.8508
IPI00022463	P02787	Transferrin	DDTVC[339]LAK	2	0.7612	1.693	0.079	80	10/ 14	1.2987	-0.026
IPI00022463	P02787	Transferrin	KPVEEYANC[339]HLAR	2	0.8603	4.143	0.429	1	20/ 24	0.522686	5.6983
IPI00022463	P02787	Transferrin	KPVEEYANC[339]HLAR	3	0.8603	4.143	0.429	1	20/ 24	0.522686	5.6983
IPI00022463	P02787	Transferrin	SVIPSDGPSVACVKK	2	0.8916	1.962	0.051	4	14/ 28	0.83	0.4421
IPI00022463	P02787	Transferrin	KSCHTAVGR	2	0.9251	2.002	0.254	24	10/ 16	0.21	1.9616
IPI00022463	P02787	Transferrin	DKEACVHK	2	0.9559	2.179	0.184	87	10/ 14	2.63158	1.5721
IPI00022463	P02787	Transferrin	WC[339]AVSEHEATK	3	0.9889	2.915	0.204	242	15/ 40	0.863829	2.2073
IPI00022463	P02787	Transferrin	ASYLDCIR	2	0.9938	2.479	0.157	16	10/ 14	0.926599	2.1442
IPI00022463	P02787	Transferrin	C[339]LVEKGDVAFVK	2	0.9954	2.787	0.179	1	16/ 22	1.03093	2.8111
IPI00022463	P02787	Transferrin	CLKDGAGDVAFVK	2	0.9975	3.853	0.294	1	18/ 24	0.91913	4.5034
IPI00022463	P02787	Transferrin	NLNEKDYELLCLDGTR	3	0.9979	3.591	0.126	1	27/ 60	0.8	2.7287
IPI00022463	P02787	Transferrin	SVIPSDGPSVAC[339]VK	2	0.998	2.504	0.215	1	17/ 26	0.740545	2.6369
IPI00022463	P02787	Transferrin	C[339]STSSLLEAC[339]TFR	2	0.9981	3.028	0.141	1	13/ 24	0.95	2.6961
IPI00022463	P02787	Transferrin	ASYLDC[339]IR	2	0.9992	2.442	0.254	2	11/ 14	0.895252	3.2173
IPI00022463	P02787	Transferrin	KPVEEYANCHLAR	3	0.9998	4.294	0.423	1	19/ 24	0.525312	5.7566
IPI00022463	P02787	Transferrin	SVIPSDGPSVACVK	2	0.9998	3.224	0.436	1	19/ 26	0.728153	4.9594
IPI00022463	P02787	Transferrin	KPVEEYANCHLAR	2	0.9998	4.294	0.423	1	19/ 24	0.525312	5.7566
IPI00022463	P02787	Transferrin	C[339]LKDGAGDVAFVK	2	0.9998	3.544	0.37	1	17/ 24	0.899778	4.8209
IPI00022463	P02787	Transferrin	IECVSAETTEDCIAK	2	0.9998	4.058	0.389	1	18/ 28	0.708237	5.1783
IPI00022463	P02787	Transferrin	IECVSAETTEDCIAK	3	0.9998	4.058	0.389	1	18/ 28	0.708237	5.1783
IPI00022463	P02787	Transferrin	CSTSSLLEACTFR	3	0.9999	4.287	0.457	1	19/ 24	1.15841	6.0007
IPI00022463	P02787	Transferrin	CSTSSLLEACTFR	2	0.9999	4.287	0.457	1	19/ 24	1.15841	6.0007
IPI00022463	P02787	Transferrin	KPVDEYKDCHLAQVPSHTVVAR	3	1	5.758	0.449	1	31/ 84	0.709476	7.2598
IPI00022463	P02787	Transferrin	KPVDEYKDC[339]HLAQVPSHTVVAR	3	1	5.598	0.37	1	32/ 84	0.72753	6.3028
IPI00022470	Q92618	Zinc finger protein 516	CSYATLR	2	0.3808	1.986	0.163	5	8/ 12	0.904534	1.7923
IPI00022470	Q92618	Zinc finger protein 516	LCSYATLR	2	0.7174	1.702	0.049	84	8/ 14	0.74	-0.2374
IPI00022488	P02790	Hemopexin	YFM[147]PC[339]PGR	2	0.0672	1.862	0.112	48	10/ 14	1.78571	0.6363
IPI00022488	P02790	Hemopexin	CSPHLVL	2	0.0767	1.786	0.081	1	9/ 12	1.04167	1.1385
IPI00022488	P02790	Hemopexin	DYFM[147]PC[339]PG	2	0.2817	2.069	0.14	1	11/ 14	1.66869	1.9652
IPI00022488	P02790	Hemopexin	DYFM[147]PC[339]PGR	2	0.8679	2.58	0.072	20	11/ 16	0.991887	1.4823
IPI00022488	P02790	Hemopexin	DYFMPC[339]PG	2	0.8899	2.401	0.274	3	10/ 14	1.01881	3.2262
IPI00022488	P02790	Hemopexin	DYFMPCPG	2	0.9135	2.358	0.272	1	11/ 14	0.955013	3.3696
IPI00022488	P02790	Hemopexin	DYFMPCPGR	2	0.9926	2.617	0.146	26	12/ 16	0.980606	2.0173
IPI00022488	P02790	Hemopexin	DYFMPC[339]PGR	2	0.9951	2.513	0.246	181	9/ 16	1.05751	2.2324
IPI00022488	P02790	Hemopexin	DYFM[147]PCPGR	2	0.9979	2.926	0.197	37	11/ 16	0.969017	2.6794
IPI00022488	P02790	Hemopexin	VDGALCM[147]EK	2	0.9984	2.604	0.166	1	13/ 16	2.71639	2.796
IPI00022488	P02790	Hemopexin	VDGALC[339]MEK	2	0.9996	3.035	0.269	1	14/ 16	1.11696	4.0425
IPI00022488	P02790	Hemopexin	VDGALC[339]M[147]EK	2	0.9996	2.924	0.284	1	14/ 16	1.56681	4.0323
IPI00022488	P02790	Hemopexin	VDGALCMEK	2	0.9999	3.004	0.292	1	14/ 16	0.987259	4.1777
IPI00022895	P04217	,Alpha-1B-glycoprotein	VTLTCVAPLSGVDFQLRRGEKELLVP	3	0.2186	3.187	0.166	11	24/100	0.9	2.0876
IPI00022895	P04217	,Alpha-1B-glycoprotein	VTLTCVAPLSGVDFQLR	3	0.7479	5.168	0.464	1	21/ 32	0.952197	6.3882
IPI00022895	P04217	,Alpha-1B-glycoprotein	VTLTCVAPLSGVDFQLR	2	0.7479	5.168	0.464	1	21/ 32	0.952197	6.3882
IPI00022895	P04217	,Alpha-1B-glycoprotein	C[339]LAPLEG	1	0.9397	1.747	0.253	2	8/ 12	0.954673	2.1445
IPI00022895	P04217	,Alpha-1B-glycoprotein	C[339]LAPLEG	2	0.9397	1.747	0.253	2	8/ 12	0.954673	2.1445
IPI00022895	P04217	,Alpha-1B-glycoprotein	CLAPLEGAR	2	0.9941	2.712	0.079	3	15/ 16	0.546665	2.0716
IPI00022895	P04217	,Alpha-1B-glycoprotein	C[339]LAPLEGAR	2	0.9977	2.669	0.181	1	13/ 16	0.939164	2.9851
IPI00022895	P04217	,Alpha-1B-glycoprotein	C[339]LAPLEGAR	3	0.9977	2.669	0.181	1	13/ 16	0.939164	2.9851
IPI00022895	P04217	,Alpha-1B-glycoprotein	HLNAVALGDGGHYTC[339]R	3	0.9993	2.794	0.311	6	21/ 60	0.84	3.7967
IPI00022895	P04217	,Alpha-1B-glycoprotein	VTLTC[339]VAPLSGVDFQLR	3	0.9994	4.694	0.431	1	19/ 32	1.02393	5.8837
IPI00022895	P04217	,Alpha-1B-glycoprotein	VTLTC[339]VAPLSGVDFQLR	2	0.9994	4.694	0.431	1	19/ 32	1.02393	5.8837
IPI00022895	P04217	,Alpha-1B-glycoprotein	CEGPIPDVTFELLR	2	0.9997	4.428	0.461	1	21/ 26	0.974126	6.0279
IPI00022895	P04217	,Alpha-1B-glycoprotein	CEGPIPDVTFELLR	3	0.9997	4.428	0.461	1	21/ 26	0.974126	6.0279
IPI00022895	P04217	,Alpha-1B-glycoprotein	C[339]EGPIPDVTFELLR	2	0.9999	4.709	0.416	1	27/ 52	0.973155	6.8234
IPI00022895	P04217	,Alpha-1B-glycoprotein	C[339]EGPIPDVTFELLR	3	0.9999	4.709	0.416	1	27/ 52	0.973155	6.8234
IPI00023283	Q6ZP81	Titin	EDNVC[339]ELVIR	2	0.1381	1.838	0.199	49	10/ 18	0.96	1.0732
IPI00023283	Q6ZP81	Titin	STDKCQM[147]R	2	0.262	1.966	0.114	121	10/ 14	1.03093	0.6493
IPI00023283	Q6ZP81	Titin	DVHETLGFPVAFEC[339]R	2	0.8635	1.821	0.14	80	8/ 28	1.04167	0.2933
IPI00024284	P98160	Basement membrane-specific heparan sulfate proteoglycan core protein	TC[339]ESLGAGGYR	2	0.9884	2.232	0.108	1	11/ 20	0.96	1.7079
IPI00024284	P98160	Basement membrane-specific heparan sulfate proteoglycan core protein	TCESLGAGGYR	2	0.9933	1.815	0.233	1	12/ 20	0.98	2.0003
IPI00024825	Q92954	Proteoglycan-4	C[339]FESFER	2	0.9295	1.663	0.133	2	10/ 12	2.12766	1.1296
IPI00024825	Q92954	Proteoglycan-4	VCTAELSCK	2	0.9658	2.197	0.104	1	10/ 16	1.11734	1.7955
IPI00024825	Q92954	Proteoglycan-4	VC[339]TAELSC[339]K	2	0.9998	2.672	0.29	1	12/ 16	0.991864	3.7863
IPI00025204	O43866	CD5 antigen-like precursor	AAKVVC[339]R	2	0.4758	1.658	0.03	22	8/ 12	1.44928	-0.1118
IPI00025204	O43866	CD5 antigen-like precursor	CYGPGVGR	2	0.9911	2.015	0.193	1	13/ 14	0.53062	2.2642
IPI00025204	O43866	CD5 antigen-like precursor	LVGGDNLC[339]SGR	2	0.999	3.138	0.214	1	16/ 20	0.84716	3.5085
IPI00025204	O43866	CD5 antigen-like precursor	C[339]YGPGVGR	2	0.9991	2.054	0.299	1	12/ 14	0.414691	3.1041
IPI00025204	O43866	CD5 antigen-like precursor	LVGGDNLCSGR	2	0.9994	3.087	0.283	4	14/ 20	1.02	3.6882
IPI00025382	P06126	T-cell surface glycoprotein CD1a	KHFCKVLNQNQHENDITHNLL	3	0.2161	4.358	0.132	20	22/ 80	0.493761	2.4414
IPI00025382	P06126	T-cell surface glycoprotein CD1a	KHFC[339]KVLNQNQHENDITHNLL	3	0.9794	4.278	0.199	1	25/ 80	0.464973	3.7714
IPI00025862	P20851	complement component 4 binding protein	LIQEAPKPEC[339]EK	2	0.7777	3.123	0.2	1	13/ 22	1.0278	3.2979
IPI00025862	P20851	complement component 4 binding protein	EVEGQILGTYVC[339]IK	2	0.993	2.882	0.072	1	16/ 26	0.89	1.983
IPI00025862	P20851	complement component 4 binding protein	LIQEAPKPECEK	2	0.9998	3.368	0.291	1	15/ 22	0.917674	4.1847
IPI00025862	P20851	complement component 4 binding protein	LIQEAPKPECEK	1	0.9998	3.368	0.291	1	15/ 22	0.917674	4.1847
IPI00026199	P22352	Glutathione peroxidase 3	NSC[339]PPTSELLGTSDR	2	0.9998	4.083	0.454	1	19/ 28	0.319974	5.6707
IPI00026314	P06396	Gelsolin	SEDCFILDHGKDGK	2	0.9955	2.741	0.203	1	14/ 26	0.814862	2.8015
IPI00026314	P06396	Gelsolin	SEDC[339]FILDHGKDGK	2	0.9973	2.677	0.251	1	15/ 26	0.86	3.0868
IPI00026973	Q9ULW2	Frizzled-10	LFAGAESIACDR	2	0.6227	1.926	0.03	205	10/ 22	0.78	-0.4197
IPI00027235	O75882	Attractin	C[339]IEGSYKGPVK	2	0.9967	3.192	0.352	1	14/ 20	1.06828	4.5696
IPI00027235	O75882	Attractin	C[339]IEGSYKGPVK	3	0.9967	3.192	0.352	1	14/ 20	1.06828	4.5696
IPI00027235	O75882	Attractin	CIEGSYKGPVK	2	0.9968	2.798	0.199	1	14/ 20	0.999335	3.0537
IPI00027235	O75882	Attractin	CIEGSYKGPVK	3	0.9968	2.798	0.199	1	14/ 20	0.999335	3.0537
IPI00027235	O75882	Attractin	SEAAC[339]LAAGPGIR	2	0.9997	3.067	0.287	1	20/ 24	1.14675	3.8009
IPI00027235	O75882	Attractin	SEAACLAAGPGIR	3	1	3.542	0.207	1	25/ 48	1.08626	3.7764
IPI00027235	O75882	Attractin	SEAACLAAGPGIR	2	1	3.542	0.207	1	25/ 48	1.08626	3.7764
IPI00029168	P08519	Apolipoprotein(a)	NPDAVAAPYCYTR	2	0.9999	3.345	0.351	1	15/ 24	1.72519	4.5169
IPI00029168	P08519	Apolipoprotein(a)	NPDAVAAPYC[339]YTR	2	1	4.71	0.371	1	18/ 24	1.50838	5.6401
IPI00029193	Q04756	Hepatocyte growth factor activator	LC[339]NIEPDER	2	0.9755	2.299	0.094	17	11/ 16	1.27564	1.3045
IPI00029193	Q04756	Hepatocyte growth factor activator	LCNIEPDER	2	0.9836	2.49	0.089	17	11/ 16	1.44928	1.5247
IPI00029193	Q04756	Hepatocyte growth factor activator	LEACESLTR	2	0.9979	2.433	0.184	1	13/ 16	1.06122	2.7092
IPI00029193	Q04756	Hepatocyte growth factor activator	LEAC[339]ESLTR	2	0.9986	2.533	0.198	1	13/ 16	1.1956	2.9412
IPI00029193	Q04756	Hepatocyte growth factor activator	LEAC[339]ESLTR	3	0.9986	2.533	0.198	1	13/ 16	1.1956	2.9412
IPI00029260	P08571	Monocyte differentiation antigen CD14	VLDLSC[339]NR	2	0.9979	2.308	0.223	5	10/ 14	1.4741	2.6189
IPI00029658	Q12805	EGF-containing fibulin-like extracellular matrix protein 1	ADQVCINLR	2	0.9405	2.103	0.065	12	11/ 16	0.915715	0.8749
IPI00029658	Q12805	EGF-containing fibulin-like extracellular matrix protein 1	ADQVC[339]INLR	2	0.9975	2.516	0.246	40	10/ 16	1.19104	2.5367
IPI00029739	P08603	Complement factor H	SIDVACHPG	2	0.0917	2.013	0.063	5	10/ 16	1.0989	0.8938
IPI00029739	P08603	Complement factor H	DEITYQCR	2	0.1429	2.062	0.147	97	9/ 14	1.00509	1.0946
IPI00029739	P08603	Complement factor H	AGEQVTYTCA	2	0.1505	2.103	0.149	6	11/ 18	0.67	1.5434
IPI00029739	P08603	Complement factor H	SC[339]GPPPELLNGNVK	2	0.1686	2.584	0.162	1	14/ 26	1.51515	2.3369
IPI00029739	P08603	Complement factor H	C[339]LPVTAPENG	2	0.3918	1.8	0.304	40	10/ 18	0.607947	1.817
IPI00029739	P08603	Complement factor H	DEITYQC[339]R	2	0.528	2.248	0.184	7	10/ 14	1.14943	2.1782
IPI00029739	P08603	Complement factor H	EC[339]ELPK	2	0.5455	1.399	0.035	24	8/ 10	1.33333	-0.6177
IPI00029739	P08603	Complement factor H	EQVTYTC[339]ATYYK	2	0.5627	2.611	0.163	5	12/ 22	0.93	2.1829
IPI00029739	P08603	Complement factor H	GHSEVVEYYCNPR	2	0.6468	2.607	0.33	1	13/ 24	0.87	3.6517
IPI00029739	P08603	Complement factor H	LEYPTC[339]AK	2	0.7921	1.964	0.033	157	8/ 14	0.8	0.0013
IPI00029739	P08603	Complement factor H	C[339]TSTGWIPAPR	2	0.9309	2.327	0.099	4	12/ 20	1.25	1.4916
IPI00029739	P08603	Complement factor H	SLGNVIM[147]VC[339]R	2	0.9343	1.891	0.127	28	10/ 18	1.06383	0.746
IPI00029739	P08603	Complement factor H	SIDVAC[339]HPG	2	0.9418	2.262	0.328	1	11/ 16	0.919511	3.5283
IPI00029739	P08603	Complement factor H	FVC[339]NSGYK	2	0.944	2.027	0.054	6	10/ 14	0.489081	0.9105
IPI00029739	P08603	Complement factor H	SEVVEYYCNPR	2	0.9539	2.881	0.27	1	14/ 20	0.85	3.6612
IPI00029739	P08603	Complement factor H	EQVQSC[339]GPPPELLNGNVK	3	0.964	5.321	0.176	5	29/ 68	1.09388	3.8507
IPI00029739	P08603	Complement factor H	EQVQSC[339]GPPPELLNGNVK	2	0.964	5.321	0.176	5	29/ 68	1.09388	3.8507
IPI00029739	P08603	Complement factor H	CVEISCK	2	0.9695	1.961	0.085	3	10/ 12	1.02105	1.2786
IPI00029739	P08603	Complement factor H	WSSPPQC[339]EGLPC[339]K	2	0.9924	2.388	0.218	24	12/ 24	1.23693	1.9493
IPI00029739	P08603	Complement factor H	HRTGDEITYQCR	2	0.9927	2.626	0.196	3	13/ 22	0.93	2.5428
IPI00029739	P08603	Complement factor H	C[339]NM[147]GYEYSER	2	0.9954	2.48	0.295	1	14/ 18	0.904587	3.4801
IPI00029739	P08603	Complement factor H	WSSPPQCEGLPCK	2	0.996	3.054	0.243	1	16/ 24	1.06335	3.4669
IPI00029739	P08603	Complement factor H	WSSPPQCEGLPCK	3	0.996	3.054	0.243	1	16/ 24	1.06335	3.4669
IPI00029739	P08603	Complement factor H	C[339]VEISC[339]K	2	0.9975	2.603	0.089	1	11/ 12	0.997811	2.5245
IPI00029739	P08603	Complement factor H	SIDVAC[339]HPGYALPK	2	0.9983	4.297	0.354	1	18/ 26	0.987092	5.1612
IPI00029739	P08603	Complement factor H	SIDVAC[339]HPGYALPK	3	0.9983	4.297	0.354	1	18/ 26	0.987092	5.1612
IPI00029739	P08603	Complement factor H	CFEGFGIDGPAIAK	2	0.9989	3.959	0.347	1	20/ 26	1.78997	4.8813
IPI00029739	P08603	Complement factor H	AGEQVTYTC[339]ATYYK	2	0.9991	4.748	0.501	1	18/ 26	0.92284	6.5153
IPI00029739	P08603	Complement factor H	AGEQVTYTC[339]ATYYK	3	0.9991	4.748	0.501	1	18/ 26	0.92284	6.5153
IPI00029739	P08603	Complement factor H	SCDIPVFM[147]NAR	2	0.9993	2.926	0.305	1	15/ 20	1.00343	3.9639
IPI00029739	P08603	Complement factor H	TGESVEFVCKR	2	0.9993	2.904	0.231	1	14/ 20	0.993456	3.3998
IPI00029739	P08603	Complement factor H	TGESVEFVCKR	3	0.9993	2.904	0.231	1	14/ 20	0.993456	3.3998
IPI00029739	P08603	Complement factor H	LGYVTADGETSGSITC[339]GK	3	0.9995	5.665	0.5	1	32/ 68	1.16994	7.9896
IPI00029739	P08603	Complement factor H	LGYVTADGETSGSITC[339]GK	2	0.9995	5.665	0.5	1	32/ 68	1.16994	7.9896
IPI00029739	P08603	Complement factor H	TGESVEFVC[339]K	2	0.9995	3.245	0.321	1	14/ 18	0.932179	4.505
IPI00029739	P08603	Complement factor H	C[339]FEGFGIDGPAIAK	2	0.9997	4.783	0.343	1	18/ 26	1.35272	5.3797
IPI00029739	P08603	Complement factor H	LSYTCEGGFR	2	0.9997	2.813	0.347	1	14/ 18	1.1784	4.2517
IPI00029739	P08603	Complement factor H	LSYTC[339]EGGFR	2	0.9997	2.596	0.32	1	14/ 18	1.12967	3.805
IPI00029739	P08603	Complement factor H	SCDIPVFMNAR	2	0.9997	3.192	0.256	1	15/ 20	1.3749	3.8672
IPI00029739	P08603	Complement factor H	SC[339]DIPVFM[147]NAR	2	0.9997	3.164	0.312	1	15/ 20	1.0282	4.2504
IPI00029739	P08603	Complement factor H	VSVLCQENYLIQEGEEITCK	3	0.9997	4.503	0.262	1	30/ 76	0.97	4.645
IPI00029739	P08603	Complement factor H	TDCLSLPSFENAIPM[147]GEK	2	0.9997	3.898	0.294	1	19/ 34	1.07527	4.3732
IPI00029739	P08603	Complement factor H	CLPVTAPENGK	2	0.9997	2.973	0.249	1	16/ 20	1.06809	3.6021
IPI00029739	P08603	Complement factor H	AGEQVTYTCATYYK	2	0.9998	5.055	0.478	1	19/ 26	0.958054	6.5219
IPI00029739	P08603	Complement factor H	TGESVEFVCK	3	0.9998	3.156	0.267	1	14/ 18	1.15952	4.0236
IPI00029739	P08603	Complement factor H	TGDEITYQC[339]R	2	0.9998	3.322	0.287	1	15/ 18	0.934939	4.329
IPI00029739	P08603	Complement factor H	SC[339]DIPVFMNAR	2	0.9998	3.536	0.292	1	16/ 20	1.41551	4.4385
IPI00029739	P08603	Complement factor H	TGESVEFVCK	2	0.9998	3.156	0.267	1	14/ 18	1.15952	4.0236
IPI00029739	P08603	Complement factor H	CNM[147]GYEYSER	2	0.9998	2.629	0.319	1	14/ 18	0.851704	3.8369
IPI00029739	P08603	Complement factor H	TDC[339]LSLPSFENAIPM[147]GEK	2	0.9998	3.781	0.413	1	19/ 34	1.09291	5.1606
IPI00029739	P08603	Complement factor H	TGDEITYQC[339]R	3	0.9998	3.322	0.287	1	15/ 18	0.934939	4.329
IPI00029739	P08603	Complement factor H	TDC[339]LSLPSFENAIPM[147]GEK	3	0.9998	3.781	0.413	1	19/ 34	1.09291	5.1606
IPI00029739	P08603	Complement factor H	AGEQVTYTCATYYK	3	0.9998	5.055	0.478	1	19/ 26	0.958054	6.5219
IPI00029739	P08603	Complement factor H	SCDNPYIPNGDYSPLR	2	0.9999	4.897	0.549	1	22/ 30	0.908345	6.8629
IPI00029739	P08603	Complement factor H	C[339]LPVTAPENGK	2	0.9999	2.933	0.322	1	17/ 20	1.14824	4.0955
IPI00029739	P08603	Complement factor H	CNMGYEYSER	2	0.9999	2.896	0.383	1	14/ 18	1.10923	4.6054
IPI00029739	P08603	Complement factor H	HSEVVEYYCNPR	3	0.9999	2.998	0.3	1	21/ 44	2.09427	4.4344
IPI00029739	P08603	Complement factor H	C[339]NMGYEYSER	2	0.9999	2.881	0.341	1	14/ 18	1.04384	4.282
IPI00029739	P08603	Complement factor H	DTSC[339]VNPPTVQNAYIVSR	2	1	4.369	0.39	1	24/ 34	1.39556	5.3875
IPI00029739	P08603	Complement factor H	LGYVTADGETSGSITCGK	2	1	5.178	0.448	1	32/ 68	1.27295	7.1793
IPI00029739	P08603	Complement factor H	EKTKEEYGHSEVVEYYC[339]NPR	3	1	4.861	0.491	1	27/ 76	1.20312	7.4108
IPI00029739	P08603	Complement factor H	LGYVTADGETSGSITCGK	3	1	5.178	0.448	1	32/ 68	1.27295	7.1793
IPI00029739	P08603	Complement factor H	SIDVACHPGYALPK	2	1	4.5	0.402	1	18/ 26	0.977537	5.6412
IPI00029739	P08603	Complement factor H	TGDEITYQCR	3	1	3.612	0.294	1	23/ 36	1.01747	5.0562
IPI00029739	P08603	Complement factor H	EKTKEEYGHSEVVEYYCNPR	3	1	6.057	0.379	1	35/ 76	1.08446	6.6857
IPI00029739	P08603	Complement factor H	TKEEYGHSEVVEYYCNPR	2	1	6.001	0.571	1	21/ 34	1.18431	7.5797
IPI00029739	P08603	Complement factor H	TKEEYGHSEVVEYYC[339]NPR	3	1	5.939	0.406	1	32/ 68	1.15053	7.0489
IPI00029739	P08603	Complement factor H	EQVQSCGPPPELLNGNVK	2	1	4.684	0.349	1	27/ 68	1.28728	5.8138
IPI00029739	P08603	Complement factor H	SC[339]DNPYIPNGDYSPLR	2	1	4.829	0.477	1	21/ 30	0.937831	6.2978
IPI00029739	P08603	Complement factor H	TKEEYGHSEVVEYYC[339]NPR	2	1	5.939	0.406	1	32/ 68	1.15053	7.0489
IPI00029739	P08603	Complement factor H	TKEEYGHSEVVEYYCN	2	1	4.321	0.402	1	18/ 30	1	5.4451
IPI00029739	P08603	Complement factor H	EQVQSCGPPPELLNGNVK	3	1	4.684	0.349	1	27/ 68	1.28728	5.8138
IPI00029739	P08603	Complement factor H	VSVLC[339]QENYLIQEGEEITC[339]K	3	1	5.278	0.251	1	34/ 76	1.06203	4.9084
IPI00029739	P08603	Complement factor H	TKEEYGHSEVVEYYCNPR	3	1	6.001	0.571	1	21/ 34	1.18431	7.5797
IPI00029739	P08603	Complement factor H	TGESVEFVC[339]KR	3	1	3.223	0.308	1	19/ 40	0.940798	4.7985
IPI00029739	P08603	Complement factor H	TGDEITYQCR	2	1	3.612	0.294	1	23/ 36	1.01747	5.0562
IPI00029739	P08603	Complement factor H	TGESVEFVC[339]KR	2	1	3.223	0.308	1	19/ 40	0.940798	4.7985
IPI00029739	P08603	Complement factor H	SIDVACHPGYALPK	3	1	4.5	0.402	1	18/ 26	0.977537	5.6412
IPI00029863	P08697	Alpha-2-antiplasmin	SPPGVCSRDPTPEQTHR	3	0.9505	2.412	0.195	11	22/ 64	0.89	1.9545
IPI00029863	P08697	Alpha-2-antiplasmin	TALKSPPGVC[339]SR	3	0.9963	2.87	0.252	1	25/ 44	1.0854	3.7733
IPI00029863	P08697	Alpha-2-antiplasmin	LCQDLGPGAFR	2	0.9993	3.006	0.257	1	16/ 20	1.09791	3.6939
IPI00029863	P08697	Alpha-2-antiplasmin	LC[339]QDLGPGAFR	2	0.9998	3.288	0.328	1	17/ 20	1.06588	4.4832
IPI00029863	P08697	Alpha-2-antiplasmin	LC[339]QDLGPGAFR	3	0.9998	3.288	0.328	1	17/ 20	1.06588	4.4832
IPI00029863	P08697	Alpha-2-antiplasmin	LGNQEPGGQTALKSPPGVC[339]SR	3	0.9999	4.323	0.177	1	32/ 80	1.17253	3.5489
IPI00029863	P08697	Alpha-2-antiplasmin	TALKSPPGVCSR	3	0.9999	3.344	0.296	5	21/ 44	0.93	4.3576
IPI00029863	P08697	Alpha-2-antiplasmin	LGNQEPGGQTALKSPPGVCSR	3	1	4.317	0.273	1	28/ 80	1.10702	4.6268
IPI00030404	Q12986	Transcriptional repressor NF-X1	VDKEHKC[339]P	1	0.0523	1.87	0.161	2	10/ 14	16.6667	1.9052
IPI00030404	Q12986	Transcriptional repressor NF-X1	LEC[339]DEEC[339]SALERK	3	0.6675	3.084	0.041	8	17/ 48	3.44828	1.1019
IPI00030739	O95445	Apolipoprotein M	M[147]KDGLCVPRK	2	0.2015	1.396	0.072	206	10/ 18	1.11111	-0.9958
IPI00030739	O95445	Apolipoprotein M	SPHPPEKC[339]VEEFK	2	0.8359	2.042	0.063	2	13/ 24	0.934323	0.8629
IPI00030739	O95445	Apolipoprotein M	C[339]VEEFK	1	0.9194	1.91	0.017	1	9/ 10	0.93118	1.0482
IPI00030739	O95445	Apolipoprotein M	C[339]VEEFK	2	0.9194	1.91	0.017	1	9/ 10	0.93118	1.0482
IPI00030739	O95445	Apolipoprotein M	CVEEFK	2	0.9427	1.841	0.015	1	9/ 10	1.00519	0.8959
IPI00030739	O95445	Apolipoprotein M	MKDGLCVPR	2	0.9792	2.277	0.2	3	11/ 16	1.04151	2.3944
IPI00030739	O95445	Apolipoprotein M	SLTSCLDSK	2	0.9886	2.829	0.292	1	13/ 16	1.03808	3.9846
IPI00030739	O95445	Apolipoprotein M	DGLC[339]VPR	2	0.9942	1.943	0.198	2	11/ 12	1.23093	2.1536
IPI00030739	O95445	Apolipoprotein M	DGLCVPR	2	0.9957	1.823	0.232	1	10/ 12	0.976646	2.3156
IPI00030739	O95445	Apolipoprotein M	SLTSC[339]LDSK	2	0.9981	2.919	0.166	5	12/ 16	0.840125	2.8431
IPI00030739	O95445	Apolipoprotein M	M[147]KDGLCVPR	2	0.9983	2.616	0.291	1	13/ 16	2.35376	3.7254
IPI00030739	O95445	Apolipoprotein M	M[147]KDGLC[339]VPR	2	0.9985	2.587	0.255	1	12/ 16	1.07626	3.4261
IPI00030739	O95445	Apolipoprotein M	MKDGLC[339]VPR	2	0.9996	3.023	0.278	1	14/ 16	0.774984	4.0956
IPI00030739	O95445	Apolipoprotein M	SPHPPEKCVEEFK	2	0.9996	2.866	0.377	2	15/ 24	0.895697	4.128
IPI00031131	Q9HDC9	Adipocyte plasma membrane-associated protein	TRDDEPVCGRPLGIR	3	0.9997	2.884	0.21	1	21/ 56	0.71	3.1544
IPI00031388	P42338	Phosphatidylinositol-4,5-bisphosphate 3-kinase catalytic subunit beta	CKYM[147]DSK	2	0.9783	2.35	0.117	1	11/ 12	0.479687	2.369
IPI00032179	P01008	Antithrombin III variant	PMCIYR	2	0.0572	1.748	0.12	74	8/ 10	0.799375	0.6137
IPI00032179	P01008	Antithrombin III variant	ICTAKPR	2	0.0607	1.717	0.042	2	11/ 12	0.63	0.5764
IPI00032179	P01008	Antithrombin III variant	ESC[339]SASM[147]MYQEGK	2	0.0721	2.421	0.234*	4	12/ 24	1.07527	0.75
IPI00032179	P01008	Antithrombin III variant	RKELFYKADGESC[339]SASMMYQEGK	3	0.0902	2.975	0.173	58	17/ 88	1.63934	1.7092
IPI00032179	P01008	Antithrombin III variant	DICTAKPR	2	0.0986	1.702	0.123	5	10/ 14	1.25	0.8655
IPI00032179	P01008	Antithrombin III variant	PMC[339]IYR	2	0.2067	1.891	0.099	4	9/ 10	0.62	1.3349
IPI00032179	P01008	Antithrombin III variant	GESCSASMM[147]YQEGK	2	0.2916	3.088	0.172*	1	16/ 26	1.10282	1.6489
IPI00032179	P01008	Antithrombin III variant	VANPCVK	2	0.296	1.738	0.08	75	7/ 12	0.98895	-0.4898
IPI00032179	P01008	Antithrombin III variant	VANPCVK	1	0.296	1.738	0.08	75	7/ 12	0.98895	-0.4898
IPI00032179	P01008	Antithrombin III variant	DIPMNPMCIYR	2	0.4544	2.009	0.113	220	12/ 20	0.84	0.3545
IPI00032179	P01008	Antithrombin III variant	ADGESCSASM[147]M[147]YQEG	2	0.7725	2.751	0.195	1	17/ 28	0.93	2.6959
IPI00032179	P01008	Antithrombin III variant	GSPVDIC[339]TAKPR	2	0.7772	2.43	0.22	1	15/ 22	0.74	2.71
IPI00032179	P01008	Antithrombin III variant	ADGESC[339]SASM[147]MYQEGK	2	0.9188	4.05	0.262*	1	26/ 60	0.992019	1.6186
IPI00032179	P01008	Antithrombin III variant	ADGESC[339]SASM[147]MYQEGK	3	0.9188	4.05	0.262*	1	26/ 60	0.992019	1.6186
IPI00032179	P01008	Antithrombin III variant	DIPM[147]NPMCIYR	2	0.9523	3.002	0.344*	10	13/ 20	0.983199	1.3512
IPI00032179	P01008	Antithrombin III variant	ADGESCSASMM[147]YQEGK	2	0.9623	4.414	0.401*	1	30/ 60	0.932644	1.8397
IPI00032179	P01008	Antithrombin III variant	ADGESCSASMM[147]YQEGK	3	0.9623	4.414	0.401*	1	30/ 60	0.932644	1.8397
IPI00032179	P01008	Antithrombin III variant	GESCSASMMYQEGK	2	0.9715	3.155	0.304	1	15/ 26	1.03093	3.9331
IPI00032179	P01008	Antithrombin III variant	GESC[339]SASMMYQEGK	2	0.9729	3.057	0.32	1	15/ 26	1.02041	3.9621
IPI00032179	P01008	Antithrombin III variant	DIPM[147]NPM[147]C[339]IYR	2	0.9776	1.883	0.253	66	13/ 20	1.10562	1.4236
IPI00032179	P01008	Antithrombin III variant	SPVDICTAKPR	2	0.9813	3.236	0.292	1	16/ 20	1.07907	4.1718
IPI00032179	P01008	Antithrombin III variant	SPVDICTAKPR	3	0.9813	3.236	0.292	1	16/ 20	1.07907	4.1718
IPI00032179	P01008	Antithrombin III variant	DIPM[147]NPMC[339]IYR	2	0.9818	2.262	0.213	139	12/ 20	0.974044	1.5344
IPI00032179	P01008	Antithrombin III variant	ADGESCSASM[147]MYQEGK	2	0.9951	4.157	0.278*	2	16/ 30	0.993347	2.2599
IPI00032179	P01008	Antithrombin III variant	ADGESCSASM[147]MYQEGK	3	0.9951	4.157	0.278*	2	16/ 30	0.993347	2.2599
IPI00032179	P01008	Antithrombin III variant	ADGESC[339]SASMM[147]YQEGK	2	0.9957	4.06	0.339*	1	19/ 30	0.954416	2.3333
IPI00032179	P01008	Antithrombin III variant	DIPMNPM[147]C[339]IYR	2	0.9967	2.72	0.231	45	14/ 20	0.660121	2.4453
IPI00032179	P01008	Antithrombin III variant	ADGESCSASM[147]M[147]YQEGK	2	0.998	3.504	0.148	4	15/ 30	0.766812	2.7376
IPI00032179	P01008	Antithrombin III variant	ADGESC[339]SASM[147]M[147]YQEGK	2	0.998	2.722	0.275	21	11/ 30	1.04167	2.6464
IPI00032179	P01008	Antithrombin III variant	VANPC[339]VK	2	0.9987	2.246	0.28	10	9/ 12	0.968915	2.944
IPI00032179	P01008	Antithrombin III variant	VANPC[339]VK	1	0.9987	2.246	0.28	10	9/ 12	0.968915	2.944
IPI00032179	P01008	Antithrombin III variant	ADGESC[339]SASMMYQEGK	2	0.9994	4.494	0.383	1	19/ 30	0.900043	5.4134
IPI00032179	P01008	Antithrombin III variant	ADGESC[339]SASMMYQEGK	3	0.9994	4.494	0.383	1	19/ 30	0.900043	5.4134
IPI00032179	P01008	Antithrombin III variant	DIPM[147]NPM[147]CIYR	2	0.9995	2.464	0.37	2	14/ 20	1.28061	3.7846
IPI00032179	P01008	Antithrombin III variant	HGSPVDICTAKPR	3	0.9999	4.306	0.409	1	20/ 24	0.880102	5.6621
IPI00032179	P01008	Antithrombin III variant	HGSPVDICTAKPR	2	0.9999	4.306	0.409	1	20/ 24	0.880102	5.6621
IPI00032179	P01008	Antithrombin III variant	SPVDIC[339]TAKPR	2	1	3.414	0.37	1	16/ 20	1.03134	4.9036
IPI00032179	P01008	Antithrombin III variant	ADGESCSASMMYQEGK	2	1	5.14	0.435	1	30/ 60	0.911835	7.1303
IPI00032179	P01008	Antithrombin III variant	HGSPVDIC[339]TAKPR	3	1	4.248	0.306	1	25/ 48	0.6443	5.383
IPI00032179	P01008	Antithrombin III variant	HGSPVDIC[339]TAKPR	2	1	4.248	0.306	1	25/ 48	0.6443	5.383
IPI00032179	P01008	Antithrombin III variant	ADGESCSASMMYQEGK	3	1	5.14	0.435	1	30/ 60	0.911835	7.1303
IPI00032258	P01028	Complement C4-B	GLC[339]VATPVQLR	2	0.9666	2.091	0.231	1	12/ 20	1.06749	2.4116
IPI00032258	P01028	Complement C4-B	FACYYPR	2	0.9847	2.079	0.221	1	11/ 12	1.35135	2.6982
IPI00032258	P01028	Complement C4-B	FAC[339]YYPR	2	0.998	2.038	0.225	1	11/ 12	1.13141	2.6573
IPI00032258	P01028	Complement C4-B	GC[339]GEQTM[147]IYLAPTLAASR	2	0.9996	4.163	0.374	1	17/ 34	1.16279	5.1384
IPI00032258	P01028	Complement C4-B	VDVQAGACEGK	2	0.9996	3.526	0.269	1	15/ 20	1.1495	4.2617
IPI00032258	P01028	Complement C4-B	GLCVATPVQLR	2	0.9996	2.991	0.301	1	14/ 20	1.1495	4.0008
IPI00032258	P01028	Complement C4-B	VDVQAGAC[339]EGK	2	0.9997	3.597	0.291	1	15/ 20	1.30407	4.4827
IPI00032258	P01028	Complement C4-B	GCGEQTM[147]IYLAPTLAASR	2	0.9997	4.852	0.383	1	19/ 34	1.12616	5.623
IPI00032258	P01028	Complement C4-B	CSVFYGAPSK	2	0.9997	2.826	0.266	1	15/ 18	1.09448	3.6734
IPI00032258	P01028	Complement C4-B	GCGEQTM[147]IYLAPTLAASR	3	0.9997	4.852	0.383	1	19/ 34	1.12616	5.623
IPI00032258	P01028	Complement C4-B	C[339]SVFYGAPSK	2	0.9999	2.927	0.378	1	15/ 18	1.00841	4.6019
IPI00032291	P01031	Complement C5	AFDICPLVK	2	0.6285	1.835	0.027	201	9/ 16	0.92	-0.4026
IPI00032291	P01031	Complement C5	TSGM[147]QFCVK	2	0.8149	1.867	0.001	6	11/ 16	1.03093	0.1616
IPI00032291	P01031	Complement C5	TSGMQFCVK	2	0.9594	2.123	0.062	6	11/ 16	0.94	1.0214
IPI00032291	P01031	Complement C5	AFTEC[339]C[339]VVASQLR	2	0.9869	2.45	0.099	2	13/ 24	0.41	1.6463
IPI00032291	P01031	Complement C5	IVAC[339]ASYKPSR	2	0.9961	2.437	0.205	7	12/ 20	0.989743	2.2948
IPI00032291	P01031	Complement C5	IVAC[339]ASYKPSR	3	0.9961	2.437	0.205	7	12/ 20	0.989743	2.2948
IPI00032291	P01031	Complement C5	VTC[339]TNAELVK	2	0.9981	2.417	0.209	1	15/ 18	1.30207	2.771
IPI00032291	P01031	Complement C5	VTCTNAELVK	2	0.9982	2.614	0.244	10	12/ 18	1.16368	2.8121
IPI00032291	P01031	Complement C5	TSGMQFC[339]VK	2	0.9986	2.179	0.249	1	13/ 16	0.91	2.83
IPI00032291	P01031	Complement C5	AFTECCVVASQLR	2	0.9998	3.34	0.282	1	15/ 24	1.01185	4.0078
IPI00032291	P01031	Complement C5	AFTECCVVASQLR	3	0.9998	3.34	0.282	1	15/ 24	1.01185	4.0078
IPI00032291	P01031	Complement C5	M[147]SAVEGICTSESPVIDHQGTK	3	1	4.488	0.364	1	33/ 80	1.01026	5.7454
IPI00032291	P01031	Complement C5	M[147]SAVEGIC[339]TSESPVIDHQGTK	3	1	4.838	0.366	1	31/ 80	1.26582	5.949
IPI00032328	P01042	Kininogen-1	IYPTVNCQPLGMISLM[147]K	3	0.2487	2.833	0.191*	3	23/ 64	0.67	0.4345
IPI00032328	P01042	Kininogen-1	YEIKEGDC[339]	2	0.2609	2.06	0.168	1	13/ 14	16.6667	2.1554
IPI00032328	P01042	Kininogen-1	IC[339]VGC[339]PR	2	0.6223	2.046	0.107	220	8/ 12	0.77	0.7344
IPI00032328	P01042	Kininogen-1	YEIKEGDCPVQSG	2	0.8102	2.779	0.273	1	13/ 24	0.994778	3.417
IPI00032328	P01042	Kininogen-1	YEIKEGDC[339]PVQS	2	0.8154	2.713	0.274	1	14/ 22	1.05258	3.4275
IPI00032328	P01042	Kininogen-1	YEIKEGDCPVQS	2	0.9078	2.888	0.318	1	15/ 22	0.974156	3.9324
IPI00032328	P01042	Kininogen-1	YEIKEGDC[339]PVQSG	2	0.9536	3.143	0.351	1	16/ 24	1.08799	4.3391
IPI00032328	P01042	Kininogen-1	ESNEELTESC[339]ETK	2	0.9822	2.756	0.051	3	14/ 24	0.730297	1.5503
IPI00032328	P01042	Kininogen-1	YEIKEGDCPVQ	2	0.9836	3.438	0.352	1	17/ 20	0.977181	4.793
IPI00032328	P01042	Kininogen-1	AATGEC[339]TATVGKR	2	0.9966	2.053	0.278	3	10/ 24	0.57	2.3707
IPI00032328	P01042	Kininogen-1	TWQDC[339]EYKDAAK	2	0.997	3.555	0.287	1	16/ 22	0.914941	4.3136
IPI00032328	P01042	Kininogen-1	TWQDC[339]EYKDAAK	3	0.997	3.555	0.287	1	16/ 22	0.914941	4.3136
IPI00032328	P01042	Kininogen-1	IYPTVNC[339]QPLGMISLM[147]K	2	0.9979	4.51	0.481*	1	20/ 32	0.708237	2.6207
IPI00032328	P01042	Kininogen-1	IYPTVNC[339]QPLGMISLM[147]K	3	0.9979	4.51	0.481*	1	20/ 32	0.708237	2.6207
IPI00032328	P01042	Kininogen-1	IYPTVNCQPLGM[147]ISLM[147]K	2	0.9986	4.132	0.291	1	32/ 64	1.05524	4.8952
IPI00032328	P01042	Kininogen-1	IYPTVNCQPLGM[147]ISLM[147]K	3	0.9986	4.132	0.291	1	32/ 64	1.05524	4.8952
IPI00032328	P01042	Kininogen-1	TWQDCEYKDAAK	2	0.9988	3.196	0.284	1	16/ 22	1.04748	3.9801
IPI00032328	P01042	Kininogen-1	TWQDCEYKDAAK	3	0.9988	3.196	0.284	1	16/ 22	1.04748	3.9801
IPI00032328	P01042	Kininogen-1	IYPTVNC[339]QPLGM[147]ISLM[147]K	2	0.9992	3.946	0.43	1	19/ 32	1.06038	5.4017
IPI00032328	P01042	Kininogen-1	IYPTVNC[339]QPLGM[147]ISLM[147]K	3	0.9992	3.946	0.43	1	19/ 32	1.06038	5.4017
IPI00032328	P01042	Kininogen-1	ESNEELTESCETK	2	0.9996	2.803	0.303	1	13/ 24	1.0989	3.6611
IPI00032328	P01042	Kininogen-1	YEIKEGDC[339]PVQ	2	0.9997	3.386	0.368	1	13/ 20	0.989898	4.8642
IPI00032328	P01042	Kininogen-1	YEIKEGDCPVQSGK	2	0.9999	4.595	0.431	1	19/ 26	0.982713	5.9117
IPI00032328	P01042	Kininogen-1	YEIKEGDCPVQSGK	3	0.9999	4.595	0.431	1	19/ 26	0.982713	5.9117
IPI00032328	P01042	Kininogen-1	YEIKEGDC[339]PVQSGK	2	1	4.613	0.436	1	19/ 26	1.01107	5.9592
IPI00032328	P01042	Kininogen-1	YEIKEGDC[339]PVQSGK	3	1	4.613	0.436	1	19/ 26	1.01107	5.9592
IPI00041065	Q14520	Hyaluronan-binding protein 2	FTCACPDQFK	2	0.7695	2.004	0.027	109	9/ 18	1.17647	-0.076
IPI00041065	Q14520	Hyaluronan-binding protein 2	LIANTLC[339]NSR	2	0.9998	2.859	0.285	1	14/ 18	0.903327	3.8484
IPI00041065	Q14520	Hyaluronan-binding protein 2	LIANTLCNSR	2	0.9999	3.098	0.299	1	13/ 18	1.0644	4.2001
IPI00041065	Q14520	Hyaluronan-binding protein 2	LKPVDGHC[339]ALESK	2	0.9999	2.923	0.41	1	16/ 24	1.16094	4.5637
IPI00041065	Q14520	Hyaluronan-binding protein 2	LKPVDGHCALESK	2	0.9999	3.132	0.367	1	16/ 24	1.12352	4.4462
IPI00041065	Q14520	Hyaluronan-binding protein 2	LKPVDGHCALESK	3	0.9999	3.132	0.367	1	16/ 24	1.12352	4.4462
IPI00045508	Q96S65	Axin-1 up-regulated gene 1 protein	DFCGPRSFTPLSI	3	0.9941	2.471	0.304	9	18/ 48	0.75	3.4404
IPI00060865	Q96DD0	Isoform 1 of Leucine-rich repeat-containing protein 39	ELSNC[339]ASLEK	3	0.1661	2.419	0.083	391	14/ 36	2.12766	0.283
IPI00060865	Q96DD0	Isoform 1 of Leucine-rich repeat-containing protein 39	CASLEK	2	0.9924	2.041	0.105	1	9/ 10	1.67723	1.9404
IPI00060865	Q96DD0	Isoform 1 of Leucine-rich repeat-containing protein 39	CASLEK	1	0.9924	2.041	0.105	1	9/ 10	1.67723	1.9404
IPI00061977	P04220	CDNA FLJ14473 fis	TFTCTAAYPESK	2	0.9999	3.26	0.304	1	15/ 22	0.907688	4.1845
IPI00061977	P04220	CDNA FLJ14473 fis	TFTC[339]TAAYPESK	2	0.9999	3.214	0.41	1	15/ 22	0.845287	4.9185
IPI00061977	P04220	CDNA FLJ14473 fis	TFTCTAAYPESK	3	0.9999	3.26	0.304	1	15/ 22	0.907688	4.1845
IPI00064262	Q96JQ0	Protocadherin-16	DEARPC[339]PPAPR	2	0.9886	2.732	0.227	199	10/ 20	36.8599	2.1334
IPI00098522	O95045	Uridine phosphorylase 2	AAVVC[339]VTLLDR	2	0.9634	2.351	0.086	16	11/ 20	2.39114	1.1515
IPI00102864	P52789	Hexokinase-2	CGAGMAAVVDR	2	0.5866	2.33	0.2	4	12/ 20	0.76	2.2345
IPI00103483	Q8WX92	Negative elongation factor B	PVVMC[339]VM[147]K	2	0.2553	2.002	0.089	1	9/ 14	0.97	1.4816
IPI00103483	Q8WX92	Negative elongation factor B	PVVMCVM[147]K	2	0.8178	2.131	0.256	1	9/ 14	1.07635	2.913
IPI00103760	Q13608	Peroxisome assembly factor 2	C[339]AESSGAVETK	3	0.9941	2.873	0.266	1	19/ 40	1.94772	4.0009
IPI00104074	Q07898	Scavenger receptor cysteine-rich type 1 protein M130	GSNLEM[147]RLTRGGNMCSGR	2	0.1059	2.886	0.043	2	14/ 34	0.85	1.5767
IPI00104074	Q07898	Scavenger receptor cysteine-rich type 1 protein M130	LVGGDIPC[339]SGR	2	0.9833	2.319	0.162	24	12/ 20	1.0989	1.5856
IPI00107487	Q9UPR2	histone-lysine N-methyltransferase NSD2	GASNCSGFLGD	3	0.9554	2.369	0.304	20	15/ 40	1.19048	3.2641
IPI00149048	Q13164	mitogen-activated protein kinase 7	AIDLWSVGCIFGEM[147]LARR	3	0.1924	2.774	0.164	23	20/ 68	0.647225	1.7722
IPI00151977	Q96MN2	NACHT	KDLCMK	2	0.8533	1.657	0.06	19	8/ 10	0.561476	0.2451
IPI00152199	Q8TBF2	CDNA FLJ90792 fis	MSTVDLARVGAC[339]ILK	2	0.981	2.85	0.091	1	16/ 28	2.77778	2.0316
IPI00156282	Q13098	G protein pathway suppressor 1	YASCLKMLDEMK	2	0.6693	2.086	0.036	25	10/ 22	0.82	0.2764
IPI00163207	Q96PD5	N-acetylmuramoyl-L-alanine amidase	DTLPSC[339]AVR	2	0.9716	2.219	0.061	3	13/ 16	0.454062	1.2943
IPI00163207	Q96PD5	N-acetylmuramoyl-L-alanine amidase	TVRDTLPSC[339]AVR	2	0.9956	2.751	0.251	8	13/ 22	1.1236	2.8861
IPI00163207	Q96PD5	N-acetylmuramoyl-L-alanine amidase	GCPDVQASLPDAK	2	0.9975	3.247	0.327	1	14/ 24	1.06164	4.2564
IPI00163207	Q96PD5	N-acetylmuramoyl-L-alanine amidase	TDCPGDALFDLLR	2	0.9984	3.184	0.132	1	16/ 24	1.0582	2.7737
IPI00163207	Q96PD5	N-acetylmuramoyl-L-alanine amidase	DTLPSCAVR	2	0.9985	2.384	0.296	31	13/ 16	0.796279	2.7798
IPI00163207	Q96PD5	N-acetylmuramoyl-L-alanine amidase	TDC[339]PGDALFDLLR	2	0.9998	3.363	0.266	1	17/ 24	1.07805	3.9103
IPI00163207	Q96PD5	N-acetylmuramoyl-L-alanine amidase	GC[339]PDVQASLPDAK	2	0.9999	3.418	0.351	1	16/ 24	1.09748	4.5785
IPI00164623	P01024	Complement C3	HLIVTPSGC[339]GEQNMIGM	3	0.0524	2.079	0.162	1	21/ 64	1.78571	1.703
IPI00164623	P01024	Complement C3	AKDQLTCNKFD	2	0.4043	2.364	0.186	1	13/ 20	1.20482	2.4515
IPI00164623	P01024	Complement C3	SDDKVTLEERLDKAC[339]EPG	3	0.4309	3.158	0.122	1	23/ 68	0.84	2.2721
IPI00164623	P01024	Complement C3	LKHLIVTPSGCGE	2	0.5691	2.582	0.245	3	15/ 24	0.97	2.7836
IPI00164623	P01024	Complement C3	HLIVTPSGCGE	2	0.7951	2.571	0.204	1	14/ 20	0.924773	2.8358
IPI00164623	P01024	Complement C3	HLIVTPSGC[339]GE	2	0.8364	2.536	0.248	1	14/ 20	0.974586	3.1165
IPI00164623	P01024	Complement C3	KACEPGVDYVYK	2	0.8968	3.012	0.301	2	12/ 22	0.9	3.7931
IPI00164623	P01024	Complement C3	AELQC[339]PQPAAR	2	0.9349	2.176	0.105	9	12/ 20	1.02041	1.1723
IPI00164623	P01024	Complement C3	DICEEQVNSLPGSITK	2	0.9548	5.069	0.289	1	19/ 30	0.973329	5.0548
IPI00164623	P01024	Complement C3	LKHLIVTPSGC[339]GE	2	0.961	3.093	0.361	1	16/ 24	0.97	4.3665
IPI00164623	P01024	Complement C3	SDDKVTLEERLDKAC[339]EPGVD	3	0.9764	3.491	0.231	9	23/ 76	1.02041	3.2203
IPI00164623	P01024	Complement C3	VYAYYNLEESCTR	3	0.9907	5.399	0.351	1	30/ 48	1.04404	6.5382
IPI00164623	P01024	Complement C3	VYAYYNLEESCTR	2	0.9907	5.399	0.351	1	30/ 48	1.04404	6.5382
IPI00164623	P01024	Complement C3	SDDKVTLEERLDKACEPGVD	3	0.9923	3.328	0.277	22	21/ 76	0.99	3.4368
IPI00164623	P01024	Complement C3	FISLGEACK	2	0.9929	2.731	0.108	2	13/ 16	1.01828	2.3869
IPI00164623	P01024	Complement C3	FISLGEACKK	2	0.9934	2.465	0.106	1	14/ 18	1.03316	2.0784
IPI00164623	P01024	Complement C3	ACEPGVDYVYK	2	0.9958	3.151	0.262	1	16/ 20	1.12491	3.8722
IPI00164623	P01024	Complement C3	ACEPGVDYVYK	1	0.9958	3.151	0.262	1	16/ 20	1.12491	3.8722
IPI00164623	P01024	Complement C3	NTM[147]ILEIC[339]TR	2	0.9967	2.569	0.209	18	12/ 18	1.2053	2.3851
IPI00164623	P01024	Complement C3	SDDKVTLEERLDKAC[339]EPGVDYVYK	3	0.9969	6.566	0.442	1	31/ 92	1.32796	7.4087
IPI00164623	P01024	Complement C3	SDDKVTLEERLDKAC[339]EPGVDYVYK	2	0.9969	6.566	0.442	1	31/ 92	1.32796	7.4087
IPI00164623	P01024	Complement C3	VFLDC[339]C[339]NYITELR	2	0.9975	3.382	0.261	1	13/ 24	1.04189	3.8898
IPI00164623	P01024	Complement C3	FYHPEKEDGKLNKLCR	3	0.9977	2.989	0.172	1	25/ 60	1.06435	2.7754
IPI00164623	P01024	Complement C3	VFLDCCNYITELR	2	0.9983	3.217	0.18	1	14/ 24	1.09917	3.1543
IPI00164623	P01024	Complement C3	DSCVGSLVVK	2	0.9984	2.91	0.285	1	14/ 18	1.02655	3.9033
IPI00164623	P01024	Complement C3	DQLTCNKFDLK	2	0.9985	3.336	0.205	3	14/ 20	1.11672	3.4082
IPI00164623	P01024	Complement C3	NTM[147]ILEICTR	2	0.999	3.538	0.209	14	13/ 18	1.43723	3.4287
IPI00164623	P01024	Complement C3	DQLTC[339]NKFDLK	2	0.9991	3.461	0.289	1	16/ 20	1.11657	4.3521
IPI00164623	P01024	Complement C3	FISLGEAC[339]KK	2	0.9993	2.862	0.209	1	15/ 18	1.2887	3.2956
IPI00164623	P01024	Complement C3	DSC[339]VGSLVVK	2	0.9993	2.795	0.304	1	13/ 18	0.887933	3.9172
IPI00164623	P01024	Complement C3	FISLGEAC[339]K	2	0.9994	2.7	0.218	1	14/ 16	1.18249	3.293
IPI00164623	P01024	Complement C3	SDDKVTLEERLDKACEPGVDYVYK	3	0.9995	6.358	0.457	1	35/ 92	1.29963	7.5023
IPI00164623	P01024	Complement C3	ADIGCTPGSGK	2	0.9996	2.416	0.321	1	14/ 20	0.89	3.5048
IPI00164623	P01024	Complement C3	AELQCPQPAAR	2	0.9997	3.139	0.305	1	14/ 20	0.915674	4.1753
IPI00164623	P01024	Complement C3	ADIGC[339]TPGSGK	2	0.9997	2.34	0.36	1	15/ 20	0.92	3.694
IPI00164623	P01024	Complement C3	AELQCPQPAAR	3	0.9997	3.139	0.305	1	14/ 20	0.915674	4.1753
IPI00164623	P01024	Complement C3	VSHSEDDCLAFK	2	0.9998	4.056	0.425	1	18/ 22	1.03547	5.7091
IPI00164623	P01024	Complement C3	NTMILEICTR	2	0.9998	3.304	0.299	3	14/ 18	1.67752	4.1814
IPI00164623	P01024	Complement C3	C[339]AEENC[339]FIQK	2	0.9998	3.862	0.29	1	14/ 18	1.11786	4.8186
IPI00164623	P01024	Complement C3	TRFISLGEACKK	2	0.9998	4.009	0.327	1	18/ 22	1.24953	4.958
IPI00164623	P01024	Complement C3	TRFISLGEACKK	3	0.9998	4.009	0.327	1	18/ 22	1.24953	4.958
IPI00164623	P01024	Complement C3	C[339]AEENC[339]FIQK	3	0.9998	3.862	0.29	1	14/ 18	1.11786	4.8186
IPI00164623	P01024	Complement C3	VYAYYNLEESC[339]TR	3	0.9999	5.515	0.454	1	20/ 24	0.915549	6.6978
IPI00164623	P01024	Complement C3	VYAYYNLEESC[339]TR	2	0.9999	5.515	0.454	1	20/ 24	0.915549	6.6978
IPI00164623	P01024	Complement C3	TRFISLGEAC[339]KK	2	0.9999	3.663	0.376	1	17/ 22	1.13414	5.0524
IPI00164623	P01024	Complement C3	CAEENCFIQK	2	0.9999	3.559	0.266	1	14/ 18	1.07542	4.3893
IPI00164623	P01024	Complement C3	NTMILEIC[339]TR	2	0.9999	3.397	0.283	1	15/ 18	1.34791	4.3691
IPI00164623	P01024	Complement C3	CAEENCFIQK	3	0.9999	3.559	0.266	1	14/ 18	1.07542	4.3893
IPI00164623	P01024	Complement C3	TRFISLGEAC[339]KK	3	0.9999	3.663	0.376	1	17/ 22	1.13414	5.0524
IPI00164623	P01024	Complement C3	LDKACEPGVDYVYK	2	1	4.391	0.424	1	17/ 26	1.08011	5.7338
IPI00164623	P01024	Complement C3	AC[339]EPGVDYVYK	3	1	3.647	0.289	1	23/ 40	1.13893	4.9335
IPI00164623	P01024	Complement C3	VSHSEDDC[339]LAFK	2	1	4.294	0.34	1	18/ 22	1.16276	5.2541
IPI00164623	P01024	Complement C3	DKVTLEERLDKACEPGVDYVYK	3	1	4.764	0.382	1	23/ 84	0.71	6.0529
IPI00164623	P01024	Complement C3	AC[339]EPGVDYVYK	1	1	3.647	0.289	1	23/ 40	1.13893	4.9335
IPI00164623	P01024	Complement C3	LDKAC[339]EPGVDYVYK	2	1	4.67	0.402	1	17/ 26	1.0598	5.7447
IPI00164623	P01024	Complement C3	AKDQLTC[339]NKFDLK	2	1	4.385	0.365	1	19/ 24	1.19662	5.3921
IPI00164623	P01024	Complement C3	DIC[339]EEQVNSLPGSITK	2	1	4.343	0.351	1	21/ 30	0.929516	5.0858
IPI00164623	P01024	Complement C3	AKDQLTCNKFDLK	3	1	4.324	0.368	1	17/ 24	1.29451	5.3741
IPI00164623	P01024	Complement C3	AKDQLTCNKFDLK	2	1	4.324	0.368	1	17/ 24	1.29451	5.3741
IPI00164623	P01024	Complement C3	LDKAC[339]EPGVDYVYK	3	1	4.67	0.402	1	17/ 26	1.0598	5.7447
IPI00164623	P01024	Complement C3	AC[339]EPGVDYVYK	2	1	3.647	0.289	1	23/ 40	1.13893	4.9335
IPI00164623	P01024	Complement C3	AKDQLTC[339]NKFDLK	3	1	4.385	0.365	1	19/ 24	1.19662	5.3921
IPI00164623	P01024	Complement C3	LDKACEPGVDYVYK	3	1	4.391	0.424	1	17/ 26	1.08011	5.7338
IPI00166237	Q6LA40	Isoform 2 of Uromodulin-like 1	TPAC[339]VPVSIGR	2	0.9924	1.989	0.189	1	13/ 20	1.47059	1.9538
IPI00166729	P25311	alpha-2-glycoprotein 1	AKAYLEEEC[339]PATLRK	3	0.1329	2.397	0.074	23	19/ 56	1	0.4909
IPI00166729	P25311	alpha-2-glycoprotein 1	C[339]LAYDFYPGK	2	0.9987	3.069	0.299	1	15/ 18	0.988206	4.1709
IPI00166729	P25311	alpha-2-glycoprotein 1	AYLEEEC[339]PATLR	2	0.9989	3.874	0.277	3	14/ 22	0.942098	4.2733
IPI00166729	P25311	alpha-2-glycoprotein 1	AKAYLEEECPATLRK	3	0.9998	4.008	0.329	1	25/ 56	1.04167	5.3535
IPI00166729	P25311	alpha-2-glycoprotein 1	AYLEEECPATLRK	2	0.9998	4.346	0.326	1	17/ 24	1.16977	5.0812
IPI00166729	P25311	alpha-2-glycoprotein 1	AYLEEECPATLR	2	0.9999	3.605	0.332	1	15/ 22	0.862508	4.6837
IPI00166729	P25311	alpha-2-glycoprotein 1	AYLEEEC[339]PATLRK	2	0.9999	3.675	0.339	1	17/ 24	1.09131	4.6977
IPI00166729	P25311	alpha-2-glycoprotein 1	CLAYDFYPGK	2	1	3.568	0.402	1	16/ 18	1.04444	5.3923
IPI00168459	Q68CY3	Pleckstrin homology-like domain family B	ENLC[339]NLEK	2	0.9805	2.68	0.088	117	11/ 14	1.18172	1.5049
IPI00168728	P20769	IGHG3 protein	SC[339]DTPPPC[339]PR	2	0.9738	3.436	0.071	8	17/ 36	0.769013	1.9695
IPI00168728	P20769	IGHG3 protein	SC[339]DTPPPC[339]PR	3	0.9738	3.436	0.071	8	17/ 36	0.769013	1.9695
IPI00168728	P20769	IGHG3 protein	GPSVFPLAPCSR	2	0.9862	2.127	0.135	1	14/ 22	0.34322	1.6983
IPI00168728	P20769	IGHG3 protein	SCDTPPPCPR	2	0.9963	3.811	0.071	3	20/ 36	0.862407	2.4725
IPI00168728	P20769	IGHG3 protein	GPSVFPLAPC[339]SR	2	0.9963	2.543	0.232	2	14/ 22	0.292006	2.7929
IPI00168728	P20769	IGHG3 protein	SCDTPPPCPR	3	0.9963	3.811	0.071	3	20/ 36	0.862407	2.4725
IPI00168728	P20769	IGHG3 protein	NQVSLTC[339]LVK	2	0.9993	3.091	0.19	1	15/ 18	0.782775	3.3955
IPI00168728	P20769	IGHG3 protein	STSGGTAALGCLVK	2	0.9994	3.092	0.291	1	17/ 26	0.776243	3.7817
IPI00168728	P20769	IGHG3 protein	NQVSLTCLVK	2	0.9996	3.299	0.242	1	15/ 18	0.823486	3.9782
IPI00168728	P20769	IGHG3 protein	TPLGDTTHTC[339]PR	3	0.9998	3.147	0.348	1	14/ 22	0.782255	4.4032
IPI00168728	P20769	IGHG3 protein	TPLGDTTHTC[339]PR	2	0.9998	3.147	0.348	1	14/ 22	0.782255	4.4032
IPI00168728	P20769	IGHG3 protein	STSGGTAALGC[339]LVK	2	0.9998	3.203	0.361	1	14/ 26	0.829526	4.3923
IPI00168728	P20769	IGHG3 protein	TPLGDTTHTCPR	2	1	4.043	0.302	1	14/ 22	0.810158	4.7998
IPI00168728	P20769	IGHG3 protein	TPLGDTTHTCPR	3	1	4.043	0.302	1	14/ 22	0.810158	4.7998
IPI00175649	Q8NCX9	Leucine-rich repeat serine/threonine-protein kinase 2	FIGNPGIQKC[339]GLKVISS	3	0.9959	3.266	0.26	8	22/ 64	1.0101	3.5201
IPI00176406	Q9NZ54	Transcription factor Dp family member 3	WMGMTFGLESGSC	3	0.9997	3.561	0.276	4	21/ 48	0.664204	4.2811
IPI00178926	P01591	immunoglobulin J chain	CYTAVVPLVYGGETK	2	1	3.665	0.412	1	18/ 28	0.97	5.068
IPI00181396	Q8TBD9	VPRBP protein	ADPECMLGHLLR	2	0.6528	1.578	0.11	139	9/ 22	1.1236	-0.3402
IPI00185146	Q96P70	Importin-9	GLCATAIDILTTVVRN	3	0.9657	2.772	0.277	4	21/ 60	0.69	3.4774
IPI00215904	P31994	Low affinity immunoglobulin gamma Fc region receptor II-c	KKRISATWTSNDCHQK	3	0.9792	2.233	0.224	1	21/ 60	1.06383	2.6119
IPI00216773	P02768	Serum albumin	ADDKETC[339]FA	2	0.0703	1.875	0.111	1	10/ 16	0.48	1.3368
IPI00216773	P02768	Serum albumin	EPERNECFLQHKDD	3	0.0879	2.916	0.164	16	21/ 52	0.81	2.139
IPI00216773	P02768	Serum albumin	C[339]C[339]AAADPHEC[339]YAK	3	0.1058	2.405	0.048	170	15/ 48	0.640095	-0.1244
IPI00216773	P02768	Serum albumin	ADDKETCFAE	2	0.1147	2.423	0.098	1	12/ 18	0.46	1.9665
IPI00216773	P02768	Serum albumin	EVDVMCTAFHDNEETFLKK	3	0.1171	2.967	0.185	67	20/ 72	0.82	1.9215
IPI00216773	P02768	Serum albumin	EVDVM[147]CTAFHDNEETFLKK	3	0.1233	2.785	0.182	141	19/ 72	0.61	1.5775
IPI00216773	P02768	Serum albumin	DKETC[339]FAEEGKK	2	0.1497	2.654	0.068	2	13/ 22	0.56	1.7179
IPI00216773	P02768	Serum albumin	TYGEM[147]ADCCAK	2	0.1797	2.594	0.26	44	11/ 20	0.78	2.5193
IPI00216773	P02768	Serum albumin	TYGEMADCCAK	2	0.3694	2.547	0.147	23	11/ 20	1.17647	1.7665
IPI00216773	P02768	Serum albumin	HADICTLSEKER	2	0.4234	2.227	0.373	253	10/ 22	0.88	2.4731
IPI00216773	P02768	Serum albumin	EVDVM[147]C[339]TAFHDNEETFLKK	3	0.4556	3.06	0.203	136	20/ 72	0.45	2.0539
IPI00216773	P02768	Serum albumin	ETYGEM[147]ADC[339]C[339]AK	2	0.5185	2.452	0.111	47	10/ 22	0.444369	1.1726
IPI00216773	P02768	Serum albumin	ETYGEM[147]ADC[339]C[339]AK	3	0.5185	2.452	0.111	47	10/ 22	0.444369	1.1726
IPI00216773	P02768	Serum albumin	ADDKETCF	2	0.5231	2.758	0.163	1	13/ 14	0.7	3.0976
IPI00216773	P02768	Serum albumin	RPCFSAL	2	0.5245	2.131	0.137	1	9/ 12	1.00188	2.1706
IPI00216773	P02768	Serum albumin	RPC[339]FSAL	2	0.5742	2.125	0.235	29	8/ 12	0.64	2.2077
IPI00216773	P02768	Serum albumin	ADDKETCFAEEG	2	0.5792	2.797	0.28	43	11/ 22	0.599421	2.8121
IPI00216773	P02768	Serum albumin	EPERNECFLQHKDDNPNLPR	3	0.6277	5.739	0.41	1	32/ 76	0.552055	6.9034
IPI00216773	P02768	Serum albumin	NC[339]ELFEQLGEYK	2	0.6416	3.224	0.214	1	16/ 22	0.581378	3.4935
IPI00216773	P02768	Serum albumin	ADDKETC[339]FAEEG	2	0.7649	2.712	0.299	4	12/ 22	0.553198	3.3335
IPI00216773	P02768	Serum albumin	EPERNEC[339]FLQHKDDNPNLPR	3	0.8207	4.003	0.126	2	25/ 76	0.500799	2.6828
IPI00216773	P02768	Serum albumin	CVADESAENCDK	2	0.8546	3.275	0.214	2	13/ 22	0.87	3.4014
IPI00216773	P02768	Serum albumin	ADDKETC[339]F	2	0.862	2.668	0.284	1	12/ 14	0.56	3.8717
IPI00216773	P02768	Serum albumin	LVRPEVDVM[147]C[339]T	3	0.8638	2.341	0.218	5	17/ 40	0.7	2.5489
IPI00216773	P02768	Serum albumin	LVRPEVDVM[147]CT	2	0.8716	2.334	0.275	1	12/ 20	0.64	3.0643
IPI00216773	P02768	Serum albumin	ETYGEM[147]ADCCAK	2	0.879	2.359	0.16	26	8/ 22	0.370754	1.5358
IPI00216773	P02768	Serum albumin	ADDKETC[339]FAEE	2	0.8842	3.122	0.274	2	14/ 20	0.593058	3.7942
IPI00216773	P02768	Serum albumin	TCVADESAENCD	2	0.9207	3.224	0.223	2	13/ 22	3.00208	3.4214
IPI00216773	P02768	Serum albumin	DKETCFAEEGKK	2	0.9533	3.757	0.268	1	16/ 22	0.580172	4.3363
IPI00216773	P02768	Serum albumin	TCVADESAENC	2	0.9641	3.403	0.231	1	17/ 20	0.7	3.8768
IPI00216773	P02768	Serum albumin	NECFLQHKDDNPNLPR	3	0.965	4.612	0.433	1	20/ 30	0.802803	5.8501
IPI00216773	P02768	Serum albumin	NECFLQHKDDNPNLPR	2	0.965	4.612	0.433	1	20/ 30	0.802803	5.8501
IPI00216773	P02768	Serum albumin	CELFEQLGEYK	2	0.9823	2.902	0.341	1	18/ 20	0.78	4.2026
IPI00216773	P02768	Serum albumin	QNCELFEQLGEYK	2	0.9852	2.95	0.153	1	15/ 24	0.554971	2.7094
IPI00216773	P02768	Serum albumin	VM[147]CTAFHDNEETFLKK	3	0.9868	2.923	0.278	12	20/ 60	0.91	3.3975
IPI00216773	P02768	Serum albumin	QEPERNEC[339]FLQHKDDNPNLPR	3	0.988	5.462	0.275	4	24/ 80	0.652818	4.9297
IPI00216773	P02768	Serum albumin	ADDKETCFAEEGKK	2	0.9882	4.741	0.287	1	19/ 26	0.637211	4.9454
IPI00216773	P02768	Serum albumin	ADDKETCFAEEGKK	3	0.9882	4.741	0.287	1	19/ 26	0.637211	4.9454
IPI00216773	P02768	Serum albumin	ETYGEMADCCAK	2	0.9919	2.54	0.148	8	12/ 22	0.656872	1.8989
IPI00216773	P02768	Serum albumin	LC[339]TVATLR	2	0.9919	2.249	0.094	1	11/ 14	0.659387	1.9084
IPI00216773	P02768	Serum albumin	ETYGEMADCCAK	3	0.9919	2.54	0.148	8	12/ 22	0.656872	1.8989
IPI00216773	P02768	Serum albumin	RPEVDVM[147]C[339]TAFHDNEETFLKK	3	0.992	3.419	0.27	3	23/ 80	0.61	3.8032
IPI00216773	P02768	Serum albumin	ADDKETC[339]FAEEGKK	2	0.9927	4.424	0.32	1	17/ 26	0.525163	4.9937
IPI00216773	P02768	Serum albumin	ADDKETC[339]FAEEGKK	3	0.9927	4.424	0.32	1	17/ 26	0.525163	4.9937
IPI00216773	P02768	Serum albumin	LCTVATLR	2	0.9951	2.05	0.181	1	12/ 14	0.564309	2.2342
IPI00216773	P02768	Serum albumin	HADIC[339]TLSEKER	3	0.9955	3.802	0.293	2	21/ 44	1.44928	4.8678
IPI00216773	P02768	Serum albumin	ETYGEMADC[339]C[339]AK	2	0.9957	3.213	0.18	16	12/ 22	0.564461	2.6829
IPI00216773	P02768	Serum albumin	ETYGEMADC[339]C[339]AK	3	0.9957	3.213	0.18	16	12/ 22	0.564461	2.6829
IPI00216773	P02768	Serum albumin	QNC[339]ELFEQLGEYK	2	0.9976	2.591	0.188	1	14/ 24	0.43589	2.5951
IPI00216773	P02768	Serum albumin	LVRPEVDVM[147]CTAFHDNEETFLKK	3	0.9978	5.78	0.472	1	33/ 88	0.583639	7.4868
IPI00216773	P02768	Serum albumin	LVRPEVDVM[147]CTAFHDNEETFLKK	2	0.9978	5.78	0.472	1	33/ 88	0.583639	7.4868
IPI00216773	P02768	Serum albumin	C[339]C[339]TESLVNR	2	0.998	3.024	0.323	1	11/ 16	0.511908	4.4259
IPI00216773	P02768	Serum albumin	RPCFSALEVDETYVPK	2	0.9985	4.252	0.344	1	19/ 30	0.613484	4.9767
IPI00216773	P02768	Serum albumin	RPCFSALEVDETYVPK	3	0.9985	4.252	0.344	1	19/ 30	0.613484	4.9767
IPI00216773	P02768	Serum albumin	RNECFLQHKDDNPNLPR	3	0.9988	5.323	0.396	1	33/ 64	0.42	6.7192
IPI00216773	P02768	Serum albumin	TC[339]VADESAENC[339]DK	2	0.9989	4.5	0.391	1	18/ 24	0.565745	5.6562
IPI00216773	P02768	Serum albumin	TC[339]VADESAENC[339]DK	3	0.9989	4.5	0.391	1	18/ 24	0.565745	5.6562
IPI00216773	P02768	Serum albumin	ADDKETC[339]FAEEGK	3	0.9995	3.655	0.345	6	15/ 24	0.50998	4.3694
IPI00216773	P02768	Serum albumin	ADDKETC[339]FAEEGK	2	0.9995	3.655	0.345	6	15/ 24	0.50998	4.3694
IPI00216773	P02768	Serum albumin	CCTESLVNR	2	0.9997	2.845	0.262	1	12/ 16	0.535788	3.7832
IPI00216773	P02768	Serum albumin	CCTESLVNR	3	0.9997	2.845	0.262	1	12/ 16	0.535788	3.7832
IPI00216773	P02768	Serum albumin	ADDKETCFAEE	2	0.9998	3.406	0.383	1	16/ 20	0.556147	4.9917
IPI00216773	P02768	Serum albumin	ADDKETCFAEE	3	0.9998	3.406	0.383	1	16/ 20	0.556147	4.9917
IPI00216773	P02768	Serum albumin	RPC[339]FSALEVDETYVPK	3	0.9999	3.928	0.412	1	17/ 30	0.538094	5.2575
IPI00216773	P02768	Serum albumin	RPC[339]FSALEVDETYVPK	2	0.9999	3.928	0.412	1	17/ 30	0.538094	5.2575
IPI00216773	P02768	Serum albumin	DKETCFAEEGK	2	0.9999	3.619	0.354	1	15/ 20	0.79	4.962
IPI00216773	P02768	Serum albumin	KETCFAEEGKK	2	0.9999	3.197	0.412	2	13/ 20	0.586856	4.8754
IPI00216773	P02768	Serum albumin	EC[339]FLQHKDDNPNLPR	2	0.9999	4.706	0.402	1	17/ 28	0.59	5.6785
IPI00216773	P02768	Serum albumin	LVRPEVDVM[147]C[339]TAFHD	3	0.9999	3.22	0.268	1	25/ 56	0.7	4.0952
IPI00216773	P02768	Serum albumin	LVRPEVDVMCTAFHDNEETFLKK	3	1	6.898	0.485	1	35/ 88	0.541212	8.0511
IPI00216773	P02768	Serum albumin	C[339]FLQHKDDNPNLPR	3	1	4.389	0.377	1	18/ 26	0.639948	5.3886
IPI00216773	P02768	Serum albumin	CFLQHKDDNPNLPR	2	1	4.936	0.398	1	20/ 26	0.513411	5.8701
IPI00216773	P02768	Serum albumin	RNEC[339]FLQHKDDNPNLPR	3	1	5.152	0.34	1	30/ 64	0.458258	6.0058
IPI00216773	P02768	Serum albumin	LVRPEVDVM[147]C[339]TAFHDNEETFLKK	3	1	5.899	0.493	1	34/ 88	0.487786	7.7715
IPI00216773	P02768	Serum albumin	NCELFEQLGEYK	2	1	3.863	0.353	1	17/ 22	0.635105	5.0397
IPI00216773	P02768	Serum albumin	RPEVDVMCTAFHDNEETFLKK	3	1	5.789	0.454	1	31/ 80	0.673498	7.3729
IPI00216773	P02768	Serum albumin	TCVADESAENCDK	2	1	4.409	0.373	1	18/ 24	0.615592	5.4662
IPI00216773	P02768	Serum albumin	C[339]FLQHKDDNPNLPR	2	1	4.389	0.377	1	18/ 26	0.639948	5.3886
IPI00216773	P02768	Serum albumin	ADDKETCFAEEGK	2	1	3.813	0.378	1	17/ 24	0.575885	5.0882
IPI00216773	P02768	Serum albumin	QEPERNECFLQHKDDNPNLPR	3	1	5.533	0.23	4	26/ 80	0.646974	4.454
IPI00216773	P02768	Serum albumin	ECFLQHKDDNPNLPR	2	1	4.311	0.465	2	17/ 28	0.531037	5.7618
IPI00216773	P02768	Serum albumin	NEC[339]FLQHKDDNPNLPR	2	1	4.231	0.403	1	19/ 30	0.695977	5.3949
IPI00216773	P02768	Serum albumin	LVRPEVDVMC[339]TAFHDNEETFLKK	3	1	6.246	0.544	1	34/ 88	0.490506	8.481
IPI00216773	P02768	Serum albumin	RPEVDVM[147]CTAFHDNEETFLKK	3	1	4.363	0.412	1	33/ 80	0.556956	6.2179
IPI00216773	P02768	Serum albumin	LVRPEVDVM[147]CTAFHD	3	1	3.99	0.292	2	25/ 56	0.73	4.7816
IPI00216773	P02768	Serum albumin	PERNEC[339]FLQHKDDNPNLPR	3	1	5.057	0.355	1	29/ 72	0.69	6.0222
IPI00216773	P02768	Serum albumin	PERNECFLQHKDDNPNLPR	3	1	5.676	0.403	1	32/ 72	0.53479	6.8477
IPI00216773	P02768	Serum albumin	LVRPEVDVMCTAFHDNEETFLKK	2	1	6.898	0.485	1	35/ 88	0.541212	8.0511
IPI00216773	P02768	Serum albumin	NEC[339]FLQHKDDNPNLPR	3	1	4.231	0.403	1	19/ 30	0.695977	5.3949
IPI00216773	P02768	Serum albumin	CFLQHKDDNPNLPR	3	1	4.936	0.398	1	20/ 26	0.513411	5.8701
IPI00216773	P02768	Serum albumin	ADDKETCFAEEGK	3	1	3.813	0.378	1	17/ 24	0.575885	5.0882
IPI00216773	P02768	Serum albumin	TCVADESAENCDK	3	1	4.409	0.373	1	18/ 24	0.615592	5.4662
IPI00216773	P02768	Serum albumin	QEPERNECFLQHKDDNPNLPR	2	1	5.533	0.23	4	26/ 80	0.646974	4.454
IPI00216773	P02768	Serum albumin	LVRPEVDVM[147]C[339]TAFHDNEETFLKK	2	1	5.899	0.493	1	34/ 88	0.487786	7.7715
IPI00216773	P02768	Serum albumin	ECFLQHKDDNPNLPR	3	1	4.311	0.465	2	17/ 28	0.531037	5.7618
IPI00218192	Q14624	Inter-alpha-trypsin inhibitor heavy chain H4	LCVDPR	2	0.5313	1.278	0.117	163	6/ 10	1.04167	-0.7375
IPI00218192	Q14624	Inter-alpha-trypsin inhibitor heavy chain H4	LC[339]VDPR	2	0.6555	1.547	0.044	53	6/ 10	1.03093	-0.3332
IPI00218413	P43251	biotinidase	LSC[339]M[147]AIR	2	0.9621	1.71	0.135	5	11/ 12	0.38	1.0601
IPI00218732	P27169	Serum paraoxonase/arylesterase 1	EVQPVELPNCNLVK	2	0.9995	3.575	0.247	1	17/ 26	1.16365	3.8649
IPI00218732	P27169	Serum paraoxonase/arylesterase 1	EVQPVELPNC[339]NLVK	2	0.9998	3.425	0.3	1	19/ 26	1.07193	4.133
IPI00218795	P14151	L-selectin	NKEDC[339]VEIYIKR	2	0.9923	4.037	0.391*	1	16/ 22	1.08779	2.5857
IPI00218795	P14151	L-selectin	NKEDC[339]VEIYIKR	3	0.9923	4.037	0.391*	1	16/ 22	1.08779	2.5857
IPI00218795	P14151	L-selectin	NKEDCVEIYIKR	2	0.9928	3.992	0.237*	1	17/ 22	0.991017	2.5529
IPI00218795	P14151	L-selectin	NKEDCVEIYIKR	3	0.9928	3.992	0.237*	1	17/ 22	0.991017	2.5529
IPI00218803	P23142	Fibulin-1	MC[339]VDVNEC[339]QR	2	0.7815	2.269	0.035	1	13/ 18	0.96	1.3017
IPI00218803	P23142	Fibulin-1	DCSLPYATESK	2	0.9985	2.936	0.227	1	15/ 20	0.890194	3.4035
IPI00218803	P23142	Fibulin-1	C[339]VNSPGSFR	2	0.999	2.71	0.196	1	13/ 16	0.894151	3.1439
IPI00218803	P23142	Fibulin-1	MCVDVNECQR	2	0.9993	2.806	0.287	1	14/ 18	0.98	3.805
IPI00218803	P23142	Fibulin-1	CVNSPGSFR	2	0.9993	2.632	0.233	1	13/ 16	0.926743	3.3207
IPI00218803	P23142	Fibulin-1	M[147]C[339]VDVNEC[339]QR	2	0.9995	2.957	0.216	1	13/ 18	0.927765	3.4482
IPI00218803	P23142	Fibulin-1	M[147]CVDVNECQR	2	0.9998	2.976	0.285	1	13/ 18	0.944455	3.973
IPI00218803	P23142	Fibulin-1	DC[339]SLPYATESK	2	0.9999	2.973	0.362	1	16/ 20	0.909367	4.4289
IPI00220737	P13591	Neural cell adhesion molecule 1	KVDKNDEAEYIC[339]IAENK	3	0.9998	3.263	0.202	1	24/ 64	0.62	3.2949
IPI00290283	P48740	mannan-binding lectin serine protease 1	AAGNECPELQPPVHGK	2	0.7117	2.616	0.105	115	12/ 30	1.1236	0.9555
IPI00290283	P48740	mannan-binding lectin serine protease 1	LPVVPHAEC[339]K	2	0.9727	1.92	0.102	1	12/ 18	1.19048	1.2734
IPI00290283	P48740	mannan-binding lectin serine protease 1	VEC[339]SDNLFTQR	2	0.9989	2.235	0.304	2	12/ 20	0.9077	3.0081
IPI00290283	P48740	mannan-binding lectin serine protease 1	VECSDNLFTQR	2	0.9998	2.812	0.338	1	16/ 20	0.889171	4.0858
IPI00291262	P10909	Apolipoprotein J	EILSVDC[339]STNNPSQAK	2	0.95	4.335	0.391	1	16/ 30	0.988366	5.3734
IPI00291262	P10909	Apolipoprotein J	EILSVDC[339]STNNPSQAK	3	0.95	4.335	0.391	1	16/ 30	0.988366	5.3734
IPI00291262	P10909	Apolipoprotein J	EILSVDCSTNNPSQAK	2	1	4.737	0.415	1	20/ 30	1.04202	5.7915
IPI00291866	P05155	Serine/cysteine proteinase inhibitor clade G member 1	DFTCVHQALK	2	0.8207	2.62	0.032	9	12/ 18	1.36986	1.289
IPI00291866	P05155	Serine/cysteine proteinase inhibitor clade G member 1	DFTC[339]VHQALK	2	0.9128	2.447	0.148	24	11/ 18	1.28205	1.7305
IPI00291867	P05156	Complement factor I	DC[339]ELPR	2	0.0715	1.904	0.005	4	8/ 10	1.16279	0.6728
IPI00291867	P05156	Complement factor I	SLEC[339]LHPG	2	0.7157	1.999	0.234	1	11/ 14	1.11111	2.5375
IPI00291867	P05156	Complement factor I	SLECLHPG	2	0.8859	2.409	0.268	4	10/ 14	1.18829	3.1362
IPI00291867	P05156	Complement factor I	DGNKKDC[339]ELPR	2	0.9424	2.227	0.117	4	11/ 20	0.94	1.4911
IPI00291867	P05156	Complement factor I	LPYQCPK	2	0.9651	1.924	0.121	19	9/ 12	0.882579	1.1075
IPI00291867	P05156	Complement factor I	LPYQC[339]PK	2	0.986	2.361	0.094	15	9/ 12	0.753165	1.6783
IPI00291867	P05156	Complement factor I	SFPTYC[339]QQK	2	0.9969	1.971	0.32	21	11/ 16	1.05653	2.4208
IPI00291867	P05156	Complement factor I	SLEC[339]LHPGTK	2	0.9981	2.511	0.327	1	14/ 18	1.05626	3.7528
IPI00291867	P05156	Complement factor I	SLECLHPGTK	2	0.9984	2.518	0.257	8	12/ 18	1.18595	2.8355
IPI00291867	P05156	Complement factor I	ADSPM[147]DDFFQCVNGK	2	0.9993	3.122	0.239	1	16/ 28	1.03093	3.3637
IPI00291867	P05156	Complement factor I	GLETSLAECTFTK	2	0.9999	4.231	0.397	1	17/ 24	1.04724	5.5242
IPI00291867	P05156	Complement factor I	ADSPM[147]DDFFQC[339]VNGK	2	0.9999	3.203	0.356	1	16/ 28	1.20667	4.2899
IPI00291867	P05156	Complement factor I	GLETSLAEC[339]TFTK	2	1	4.62	0.499	1	17/ 24	1.02888	6.5216
IPI00291867	P05156	Complement factor I	EANVAC[339]LDLGFQQGADTQR	3	1	5.078	0.425	1	31/ 72	1.16279	6.8209
IPI00291867	P05156	Complement factor I	EANVACLDLGFQQGADTQR	3	1	3.937	0.359	14	20/ 72	1.24631	4.9033
IPI00294395	P07358	Complement component C8 beta chain	C[339]EGFVC[339]AQTGR	2	0.9999	2.904	0.332	1	12/ 20	0.947395	4.1388
IPI00294395	P07358	Complement component C8 beta chain	CEGFVCAQTGR	2	1	3.498	0.333	1	16/ 20	1.02084	4.706
IPI00295409	Q96EZ7	protein phosphatase 1J	VC[339]GEGKK	1	1	2.165	0.131	2	9/ 12	13.0689	2.3467
IPI00296165	P00736	Complement C1r subcomponent	LVFQQFDLEPSEGCFYDYVK	3	0.3181	2.626	0.044	4	22/ 76	0.89	0.5878
IPI00296165	P00736	Complement C1r subcomponent	NIGEFC[339]GK	2	0.828	2.056	0.073	2	11/ 14	1.07833	1.3158
IPI00296165	P00736	Complement C1r subcomponent	NIGEFCGK	2	0.9548	2.034	0.064	5	10/ 14	1.07099	1.0316
IPI00296165	P00736	Complement C1r subcomponent	DYFIATC[339]K	2	0.9836	2.462	0.039	3	11/ 14	1.23765	1.5908
IPI00296165	P00736	Complement C1r subcomponent	DYFIATCK	2	0.9964	2.602	0.096	1	10/ 14	1.18194	2.4121
IPI00296176	P00740	Coagulation factor IX	SCEPAVPFPCGR	2	0.997	2.731	0.172	4	14/ 22	1.1236	2.4246
IPI00296176	P00740	Coagulation factor IX	SC[339]EPAVPFPC[339]GR	2	0.9998	3.17	0.27	1	16/ 22	1.21565	3.8538
IPI00296176	P00740	Coagulation factor IX	SC[339]EPAVPFPC[339]GR	3	0.9998	3.17	0.27	1	16/ 22	1.21565	3.8538
IPI00296176	P00740	Coagulation factor IX	NC[339]ELDVTC[339]NIK	2	1	3.577	0.331	1	15/ 20	0.894986	4.7586
IPI00296608	P10643	Complement component C7	C[339]FSGQC[339]ISK	2	0.9033	2	0.054	22	11/ 16	0.99449	0.5123
IPI00296608	P10643	Complement component C7	CFSGQCISK	2	0.9281	1.839	0.069	4	12/ 16	1.20482	0.6912
IPI00296608	P10643	Complement component C7	ILPLTVC[339]K	2	0.9869	2.236	0.098	4	11/ 14	1.22708	1.6423
IPI00296608	P10643	Complement component C7	EQTM[147]SECEAGALR	2	0.9914	2.335	0.131	1	14/ 24	0.706258	1.8811
IPI00296608	P10643	Complement component C7	ILPLTVCK	2	0.9924	2.169	0.193	10	11/ 14	1.2484	2.0531
IPI00296608	P10643	Complement component C7	EQTM[147]SEC[339]EAGALR	2	0.9974	2.469	0.214	2	13/ 24	0.8	2.5098
IPI00296608	P10643	Complement component C7	FSSHGC[339]KELENALK	3	0.9994	4.021	0.345	1	18/ 26	1.22836	4.9101
IPI00296608	P10643	Complement component C7	FSSHGC[339]KELENALK	2	0.9994	4.021	0.345	1	18/ 26	1.22836	4.9101
IPI00296608	P10643	Complement component C7	DSCTLPASAEK	2	0.9994	2.878	0.234	1	16/ 20	1.27918	3.3947
IPI00296608	P10643	Complement component C7	EQTMSEC[339]EAGALR	2	0.9997	3.5	0.279	1	18/ 24	1.51442	4.1194
IPI00296608	P10643	Complement component C7	EQTMSECEAGALR	2	0.9997	3.056	0.33	1	16/ 24	1.49046	4.1053
IPI00296608	P10643	Complement component C7	FSSHGCKELENALK	2	0.9998	3.72	0.308	1	17/ 26	0.893297	4.4222
IPI00296608	P10643	Complement component C7	GQSISVTSIRPC[339]AAETQ	2	0.9999	5.217	0.443	1	16/ 32	1.07527	6.2603
IPI00296608	P10643	Complement component C7	DSC[339]TLPASAEK	2	0.9999	3.132	0.356	1	15/ 20	1.16509	4.5418
IPI00296608	P10643	Complement component C7	M[147]PYEC[339]GPSLDVC[339]AQDER	3	1	4.095	0.296	4	22/ 64	0.921954	4.6418
IPI00296608	P10643	Complement component C7	M[147]PYECGPSLDVCAQDER	3	1	4.381	0.307	1	25/ 64	0.994885	5.2236
IPI00297550	P00488	Coagulation factor XIII	CGPASVQAIK	2	0.9678	1.964	0.125	6	13/ 18	1.08696	1.1555
IPI00298497	P02675	Fibrinogen beta chain	VYCDMNTENGG	2	0.0529	2.066	0.058	22	11/ 20	1.42857	0.4944
IPI00298497	P02675	Fibrinogen beta chain	ESDVSAQM[147]EYCR	2	0.2027	2.624	0.039	3	12/ 22	0.78	1.3918
IPI00298497	P02675	Fibrinogen beta chain	SDVSAQMEYCR	2	0.3489	2.235	0.109	1	13/ 20	0.764853	1.7193
IPI00298497	P02675	Fibrinogen beta chain	VSAQMEYCR	2	0.7097	2.271	0.189	1	11/ 16	1.0989	2.524
IPI00298497	P02675	Fibrinogen beta chain	EC[339]EEIIR	1	0.715	1.729	0.039	85	8/ 12	1.16749	-0.1672
IPI00298497	P02675	Fibrinogen beta chain	EC[339]EEIIR	2	0.715	1.729	0.039	85	8/ 12	1.16749	-0.1672
IPI00298497	P02675	Fibrinogen beta chain	ECEEIIR	2	0.8516	1.792	0.034	12	10/ 12	1.09877	0.3119
IPI00298497	P02675	Fibrinogen beta chain	KLESDVSAQM[147]EYC[339]R	3	0.899	2.727	0.187	1	24/ 52	1.04167	2.7941
IPI00298497	P02675	Fibrinogen beta chain	SDVSAQMEYC[339]R	2	0.9158	2.647	0.258	1	14/ 20	0.71	3.3185
IPI00298497	P02675	Fibrinogen beta chain	C[339]HAANPNGR	2	0.9557	2.022	0.038	1	15/ 16	1.21951	1.0455
IPI00298497	P02675	Fibrinogen beta chain	VSAQMEYC[339]R	2	0.9616	2.807	0.294	2	12/ 16	0.920775	3.8362
IPI00298497	P02675	Fibrinogen beta chain	SKIQKLESDVSAQMEYC[339]R	2	0.971	6.557	0.513	1	25/ 34	0.944468	7.3976
IPI00298497	P02675	Fibrinogen beta chain	SKIQKLESDVSAQMEYC[339]R	3	0.971	6.557	0.513	1	25/ 34	0.944468	7.3976
IPI00298497	P02675	Fibrinogen beta chain	SDVSAQM[147]EYCR	2	0.9857	2.938	0.362	1	13/ 20	1	4.3933
IPI00298497	P02675	Fibrinogen beta chain	LESDVSAQMEYC[339]R	3	0.9989	4.579	0.356	1	18/ 24	1.10211	5.4498
IPI00298497	P02675	Fibrinogen beta chain	LESDVSAQMEYC[339]R	2	0.9989	4.579	0.356	1	18/ 24	1.10211	5.4498
IPI00298497	P02675	Fibrinogen beta chain	CHAANPNGR	2	0.9991	2.365	0.258	1	13/ 16	0.85	3.1594
IPI00298497	P02675	Fibrinogen beta chain	LESDVSAQM[147]EYC[339]R	2	0.9997	4.235	0.49	1	18/ 24	0.611378	6.2074
IPI00298497	P02675	Fibrinogen beta chain	SKIQKLESDVSAQMEYCR	3	0.9997	7.18	0.404	1	25/ 34	0.930062	6.8483
IPI00298497	P02675	Fibrinogen beta chain	SKIQKLESDVSAQMEYCR	2	0.9997	7.18	0.404	1	25/ 34	0.930062	6.8483
IPI00298497	P02675	Fibrinogen beta chain	LESDVSAQM[147]EYC[339]R	3	0.9997	4.235	0.49	1	18/ 24	0.611378	6.2074
IPI00298497	P02675	Fibrinogen beta chain	LESDVSAQM[147]EYCR	2	0.9998	4.026	0.343	1	19/ 24	0.861258	4.9873
IPI00298497	P02675	Fibrinogen beta chain	LESDVSAQM[147]EYCR	3	0.9998	4.026	0.343	1	19/ 24	0.861258	4.9873
IPI00298497	P02675	Fibrinogen beta chain	TPC[339]TVSC[339]NIPVVSGK	3	0.9999	4.536	0.488	1	19/ 28	1.07268	6.2071
IPI00298497	P02675	Fibrinogen beta chain	TPC[339]TVSC[339]NIPVVSGK	2	0.9999	4.536	0.488	1	19/ 28	1.07268	6.2071
IPI00298497	P02675	Fibrinogen beta chain	IQKLESDVSAQM[147]EYCR	3	0.9999	3.87	0.23	2	25/ 60	1.35242	3.9488
IPI00298497	P02675	Fibrinogen beta chain	LESDVSAQMEYCR	2	1	4.463	0.428	1	18/ 24	1.00648	5.9034
IPI00298497	P02675	Fibrinogen beta chain	TPCTVSCNIPVVSGK	2	1	4.493	0.34	1	20/ 28	1.04226	5.0982
IPI00298497	P02675	Fibrinogen beta chain	IQKLESDVSAQM[147]EYC[339]R	3	1	4.159	0.257	1	25/ 60	1.09531	4.5814
IPI00298497	P02675	Fibrinogen beta chain	LESDVSAQMEYCR	3	1	4.463	0.428	1	18/ 24	1.00648	5.9034
IPI00298497	P02675	Fibrinogen beta chain	SKIQKLESDVSAQM[147]EYC[339]R	2	1	6.059	0.439	1	34/ 68	0.980366	7.4705
IPI00298497	P02675	Fibrinogen beta chain	SKIQKLESDVSAQM[147]EYC[339]R	3	1	6.059	0.439	1	34/ 68	0.980366	7.4705
IPI00298497	P02675	Fibrinogen beta chain	SKIQKLESDVSAQM[147]EYCR	2	1	6.022	0.198	1	34/ 68	1.07489	4.7408
IPI00298497	P02675	Fibrinogen beta chain	SKIQKLESDVSAQM[147]EYCR	3	1	6.022	0.198	1	34/ 68	1.07489	4.7408
IPI00298497	P02675	Fibrinogen beta chain	TPCTVSCNIPVVSGK	3	1	4.493	0.34	1	20/ 28	1.04226	5.0982
IPI00298828	P02749	Beta-2-glycoprotein 1	ASCKVPVKK	2	0.2313	1.7	0.004	178	9/ 16	0.75	-0.7926
IPI00298828	P02749	Beta-2-glycoprotein 1	FKNGM[147]LHGDKVSFFCK	3	0.3575	2.907	0.115	17	21/ 60	1.13961	1.4754
IPI00298828	P02749	Beta-2-glycoprotein 1	ASC[339]KVPVKK	2	0.7386	1.885	0.138	236	8/ 16	0.85	0.4642
IPI00298828	P02749	Beta-2-glycoprotein 1	FKNGM[147]LHGDKVSFFC[339]K	3	0.9862	3.225	0.115	1	27/ 60	1.06952	2.3286
IPI00298828	P02749	Beta-2-glycoprotein 1	TDASDVKPC[339]	2	0.9978	2.616	0.228	8	12/ 16	0.879488	2.8506
IPI00298828	P02749	Beta-2-glycoprotein 1	TFYEPGEEITYSCKPGYVSR	3	0.9996	2.616	0.269	7	22/ 76	0.82	2.9968
IPI00298828	P02749	Beta-2-glycoprotein 1	C[339]SYTEDAQC[339]IDGTIEVPK	2	0.9997	4.127	0.491	1	17/ 34	1.13636	5.9707
IPI00298828	P02749	Beta-2-glycoprotein 1	TDASDVKPC	2	0.9999	3.115	0.318	1	13/ 16	0.911921	4.4847
IPI00298828	P02749	Beta-2-glycoprotein 1	GRTCPKPDDLPFSTVVPLK	3	1	4.493	0.24	1	30/ 72	0.81	4.4352
IPI00298828	P02749	Beta-2-glycoprotein 1	VC[339]PFAGILENGAVR	3	1	3.893	0.258	1	27/ 52	1.07463	4.5387
IPI00298828	P02749	Beta-2-glycoprotein 1	TFYEPGEEITYSC[339]KPGYVSR	3	1	3.572	0.291	1	29/ 76	0.936165	4.4069
IPI00298828	P02749	Beta-2-glycoprotein 1	VCPFAGILENGAVR	3	1	3.837	0.196	3	26/ 52	1.08998	3.5745
IPI00298828	P02749	Beta-2-glycoprotein 1	TC[339]PKPDDLPFSTVVPLK	2	1	3.799	0.398	1	18/ 32	1.23542	5.0638
IPI00298828	P02749	Beta-2-glycoprotein 1	TC[339]PKPDDLPFSTVVPLK	3	1	3.799	0.398	1	18/ 32	1.23542	5.0638
IPI00298828	P02749	Beta-2-glycoprotein 1	VC[339]PFAGILENGAVR	2	1	3.893	0.258	1	27/ 52	1.07463	4.5387
IPI00298828	P02749	Beta-2-glycoprotein 1	VCPFAGILENGAVR	2	1	3.837	0.196	3	26/ 52	1.08998	3.5745
IPI00298971	P04004	Vitronectin	LGC[339]PAPGHL	2	0.5575	1.784	0.247	1	12/ 16	0.89	2.1718
IPI00298971	P04004	Vitronectin	CTEGFNVDKK	2	0.6948	2.833	0.124	397	13/ 36	0.985203	1.1992
IPI00298971	P04004	Vitronectin	CTEGFNVDKK	3	0.6948	2.833	0.124	397	13/ 36	0.985203	1.1992
IPI00298971	P04004	Vitronectin	C[339]TEGFNVDK	2	0.9956	2.102	0.182	1	11/ 16	1.09308	2.224
IPI00298971	P04004	Vitronectin	CTEGFNVDK	2	0.9965	2.341	0.189	4	11/ 16	1.1749	2.3458
IPI00298971	P04004	Vitronectin	GQYCYELDEK	2	0.9992	3.192	0.226	2	14/ 18	0.907602	3.6208
IPI00298971	P04004	Vitronectin	C[339]TEGFNVDKK	2	0.9994	2.626	0.254	1	14/ 18	0.825888	3.3577
IPI00298971	P04004	Vitronectin	C[339]TEGFNVDKK	3	0.9994	2.626	0.254	1	14/ 18	0.825888	3.3577
IPI00298971	P04004	Vitronectin	GQYC[339]YELDEK	2	0.9999	3.324	0.276	1	14/ 18	0.862298	4.2504
IPI00299059	O00533	Isoform 2 of Neural cell adhesion molecule L1-like protein	LHM[147]LELHCESK	3	0.9976	2.67	0.209	1	17/ 40	1.76998	3.152
IPI00299738	Q15113	Procollagen C-endopeptidase enhancer 1	SQPPEKTEESPSAPDAPTCPK	3	0.0706	2.534	0.065	95	23/ 80	1.03093	0.0567
IPI00299738	Q15113	Procollagen C-endopeptidase enhancer 1	SQPPEKTEESPSAPDAPTC[339]PK	3	0.9989	3.094	0.19	1	28/ 80	1.11449	2.8887
IPI00302927	P50991	T-complex protein 1 subunit delta	IMVIKDIEREDIEFICKT	3	0.9998	4.987	0.203	2	25/ 68	0.494773	4.1825
IPI00303963	P06681	Complement component 2	CSSNLVLTGSSER	2	0.9816	2.383	0.159	4	14/ 24	0.77	1.8682
IPI00303963	P06681	Complement component 2	C[339]SSNLVLTGSSER	2	0.9994	2.71	0.259	1	13/ 24	0.824621	3.2428
IPI00328609	P29622	Kallistatin	YLPC[339]SVLR	2	0.9975	2.149	0.343	99	10/ 14	1.12996	2.6633
IPI00375330	Q8WVX6	Wings apart-like protein homolog	AVEDC[339]M[147]R	2	0.3963	1.394	0.05	307	8/ 12	0.96	-1.1012
IPI00375330	Q8WVX6	Wings apart-like protein homolog	NSESSKDGLNQAKKGGVSCGT	3	0.5051	3.014	0.215	1	26/ 80	0.39	3.1071
IPI00375910	Q7Z3Z0	Type I inner root sheath specific keratin 25 irs2	EIDIYCNL	2	0.2969	2.165	0.106	4	11/ 14	1.68359	1.5926
IPI00382436	P01714	Ig lambda chain V-III region SH	ITC[339]QGDSLR	2	0.9995	2.647	0.251	1	14/ 16	0.47	3.4706
IPI00394702	P09086	Transcription factor Oct-2B	SKSPGLSSSSSSSSSSSSSTC[339]SD	3	0.783	3.755	0.184	1	30/ 88	6.14266	3.2239
IPI00400986	Q8N919	IMP dehydrogenase/GMP reductase family protein	LEYQTM[147]LKGRCPSVSAP	3	0.3282	2.994	0.224	14	20/ 64	1.21951	2.7786
IPI00418336	Q68E01	Integrator complex subunit 3	TTSILRHWCMKHDELLAEHIK	3	0.4788	4.063	0.171	145	21/ 80	0.580206	2.3016
IPI00418804	Q6ZRS5	CDNA FLJ46139 fis	SALLAC[339]R	2	0.9641	2.055	0.026	2	9/ 12	1.42019	1.0925
IPI00444572	Q9P2F8	Signal-induced proliferation-associated 1-like protein 2	KDCSKELTC	2	0.1278	3.18	0.074	40	11/ 16	0.3	2.0317
IPI00444572	Q9P2F8	Signal-induced proliferation-associated 1-like protein 2	ECLLGISNEFIM[147]LIEKDS	3	0.9772	3.111	0.308	48	21/ 68	0.36	3.5283
IPI00446874	Q6ZWP6	Acyl-CoA dehydrogenase family member 8	GRINIASCSLGA	3	0.9732	2.453	0.342	53	16/ 44	1.23457	3.5318
IPI00477090	P20769	IGHM protein	AEDTAVYYC[339]AR	2	0.8885	2.275	1.000*	16	12/ 20	1.40845	0.4233
IPI00477090	P20769	IGHM protein	AEDTAVYYCAR	2	0.9565	2.337	0.136*	1	13/ 20	1.81818	1.056
IPI00477090	P20769	IGHM protein	LICQATGFSPR	2	0.9953	3.069	0.352	1	14/ 20	1.10478	4.4514
IPI00477090	P20769	IGHM protein	DVM[147]QGTDEHVVCK	2	0.9955	2.94	0.144	1	15/ 24	1.16279	2.6339
IPI00477090	P20769	IGHM protein	DVM[147]QGTDEHVVC[339]K	2	0.9997	3.322	0.252	1	14/ 24	1.04218	3.7728
IPI00477090	P20769	IGHM protein	LIC[339]QATGFSPR	2	0.9998	3.127	0.337	1	15/ 20	1.2719	4.398
IPI00478003	P01023	Alpha-2-macroglobulin	AIAEYNAPCSK	2	0.06	1.726	0.068	1	12/ 20	0.72	0.6417
IPI00478003	P01023	Alpha-2-macroglobulin	VTAAPQSVC[339]	2	0.1802	2.191	0.143	8	12/ 16	1.11111	1.6583
IPI00478003	P01023	Alpha-2-macroglobulin	TAAPQSVC[339]ALR	2	0.262	2.361	0.241	3	12/ 20	1.42857	2.6315
IPI00478003	P01023	Alpha-2-macroglobulin	VTAAPQSVCAL	2	0.2646	2.281	0.128	1	14/ 20	1.11895	1.9196
IPI00478003	P01023	Alpha-2-macroglobulin	APQSVCALR	2	0.3115	2.713	0.143	1	14/ 16	0.949262	2.7597
IPI00478003	P01023	Alpha-2-macroglobulin	VTAAPQSVC[339]AL	2	0.4431	2.021	0.179	1	15/ 20	0.994937	1.9286
IPI00478003	P01023	Alpha-2-macroglobulin	MC[339]PQLQQYEM[147]HGPEGLR	3	0.6195	2.843	0.067	5	22/ 64	1.06355	1.0924
IPI00478003	P01023	Alpha-2-macroglobulin	MCPQLQQYEM[147]HGPEGLR	3	0.631	2.802	0.126	26	23/ 64	1.02041	1.3788
IPI00478003	P01023	Alpha-2-macroglobulin	PQSVC[339]ALR	2	0.7015	2.673	0.152	1	11/ 14	1.06588	2.9121
IPI00478003	P01023	Alpha-2-macroglobulin	PQSVCALR	2	0.844	2.503	0.265	3	11/ 14	0.883656	3.2999
IPI00478003	P01023	Alpha-2-macroglobulin	AAPQSVCALR	2	0.8456	2.498	0.229	1	15/ 18	1.02084	3.0197
IPI00478003	P01023	Alpha-2-macroglobulin	EQAPHC[339]IC[339]ANGR	2	0.9053	1.932	0.053	3	11/ 22	1.01081	0.5983
IPI00478003	P01023	Alpha-2-macroglobulin	APQSVC[339]ALR	2	0.9124	2.648	0.236	1	15/ 16	0.751809	3.3621
IPI00478003	P01023	Alpha-2-macroglobulin	VTAAPQSVCA	2	0.9134	2.677	0.295	1	14/ 18	1.65191	3.7174
IPI00478003	P01023	Alpha-2-macroglobulin	VTAAPQSVC	2	0.9284	2.867	0.236	2	12/ 16	0.909945	3.4798
IPI00478003	P01023	Alpha-2-macroglobulin	VTAAPQSVC[339]ALR	3	0.9856	4.259	0.292	3	24/ 44	0.991557	5.0859
IPI00478003	P01023	Alpha-2-macroglobulin	VTAAPQSVC[339]ALR	2	0.9856	4.259	0.292	3	24/ 44	0.991557	5.0859
IPI00478003	P01023	Alpha-2-macroglobulin	VTAAPQSVC[339]ALR	1	0.9856	4.259	0.292	3	24/ 44	0.991557	5.0859
IPI00478003	P01023	Alpha-2-macroglobulin	EQAPHCICANGR	2	0.9924	2.421	0.125	1	13/ 22	1.05009	2.004
IPI00478003	P01023	Alpha-2-macroglobulin	AGAFCLSEDAGLGISSTASLR	2	0.9978	5.07	0.302	1	31/ 80	0.92797	5.3411
IPI00478003	P01023	Alpha-2-macroglobulin	AGAFCLSEDAGLGISSTASLR	3	0.9978	5.07	0.302	1	31/ 80	0.92797	5.3411
IPI00478003	P01023	Alpha-2-macroglobulin	AGAFC[339]LSEDAGLGISSTASLR	2	0.9994	5.248	0.472	1	23/ 40	1.25314	6.4887
IPI00478003	P01023	Alpha-2-macroglobulin	AGAFC[339]LSEDAGLGISSTASLR	3	0.9994	5.248	0.472	1	23/ 40	1.25314	6.4887
IPI00478003	P01023	Alpha-2-macroglobulin	YSDASDC[339]HGEDSQAFC[339]EK	3	0.9996	4.429	0.267	1	23/ 68	0.977162	4.7503
IPI00478003	P01023	Alpha-2-macroglobulin	VTGEGC[339]VYLQTSLK	2	0.9998	3.952	0.387	1	18/ 26	0.957995	5.1691
IPI00478003	P01023	Alpha-2-macroglobulin	YDVENC[339]LANK	2	0.9999	3.892	0.224	1	16/ 18	0.861055	4.3597
IPI00478003	P01023	Alpha-2-macroglobulin	YDVENC[339]LANK	3	0.9999	3.892	0.224	1	16/ 18	0.861055	4.3597
IPI00478003	P01023	Alpha-2-macroglobulin	YSDASDCHGEDSQAFCEK	3	1	4.698	0.33	2	27/ 68	0.949439	5.4637
IPI00478003	P01023	Alpha-2-macroglobulin	M[147]CPQLQQYEM[147]HGPEGLR	3	1	2.976	0.249	1	24/ 64	1.07722	3.5911
IPI00478003	P01023	Alpha-2-macroglobulin	KYSDASDCHGEDSQAFCEK	3	1	4.619	0.414	1	29/ 72	1.06435	6.4632
IPI00478003	P01023	Alpha-2-macroglobulin	ETTFNSLLCPSGGEVSEELSLK	3	1	4.479	0.281	1	32/ 84	1.04828	4.7682
IPI00478003	P01023	Alpha-2-macroglobulin	VYDYYETDEFAIAEYNAPCSK	2	1	6.232	0.334	1	36/ 80	0.917941	6.1992
IPI00478003	P01023	Alpha-2-macroglobulin	VYDYYETDEFAIAEYNAPCSK	3	1	6.232	0.334	1	36/ 80	0.917941	6.1992
IPI00478003	P01023	Alpha-2-macroglobulin	VTGEGCVYLQTSLK	2	1	3.929	0.397	1	17/ 26	0.902874	5.2259
IPI00478003	P01023	Alpha-2-macroglobulin	VTAAPQSVCALR	1	1	4.086	0.424	1	26/ 44	1.03458	6.6856
IPI00478003	P01023	Alpha-2-macroglobulin	VYDYYETDEFAIAEYNAPC[339]SK	2	1	6.278	0.385	1	31/ 80	1.07153	6.7913
IPI00478003	P01023	Alpha-2-macroglobulin	EFAIAEYNAPC[339]SK	2	1	3.679	0.349	1	17/ 24	1.30957	4.7739
IPI00478003	P01023	Alpha-2-macroglobulin	VYDYYETDEFAIAEYNAPC[339]SK	3	1	6.278	0.385	1	31/ 80	1.07153	6.7913
IPI00478003	P01023	Alpha-2-macroglobulin	VTAAPQSVCALR	3	1	4.086	0.424	1	26/ 44	1.03458	6.6856
IPI00478003	P01023	Alpha-2-macroglobulin	VTAAPQSVCALR	2	1	4.086	0.424	1	26/ 44	1.03458	6.6856
IPI00478003	P01023	Alpha-2-macroglobulin	KYSDASDC[339]HGEDSQAFC[339]EK	3	1	4.613	0.454	1	25/ 72	1.20197	6.9105
IPI00478003	P01023	Alpha-2-macroglobulin	M[147]C[339]PQLQQYEM[147]HGPEGLR	3	1	3.111	0.282	7	23/ 64	0.993011	3.6724
IPI00478003	P01023	Alpha-2-macroglobulin	YDVENCLANK	2	1	4.18	0.334	1	16/ 18	1.05849	5.3862
IPI00478003	P01023	Alpha-2-macroglobulin	VTGEGCVYLQTSLK	3	1	3.929	0.397	1	17/ 26	0.902874	5.2259
IPI00479116	P22792	Carboxypeptidase N subunit 2	LVC[339]PVTR	2	0.6989	2.262	0.162	1	10/ 12	1.13636	2.5638
IPI00479116	P22792	Carboxypeptidase N subunit 2	QLVCPVTR	2	0.8968	1.681	0.094	7	11/ 14	1.04167	0.5447
IPI00479116	P22792	Carboxypeptidase N subunit 2	QLVC[339]PVTR	2	0.9172	1.923	0.243	36	10/ 14	0.944911	1.7602
IPI00550162	P01715	IGLV3-25 protein	SYSC[339]QVTHEG	2	0.1758	1.957	0.141	5	12/ 18	0.959948	1.2978
IPI00550162	P01715	IGLV3-25 protein	SYSCQVTHEG	2	0.6805	2.14	0.337	59	10/ 18	0.96	2.5183
IPI00550162	P01715	IGLV3-25 protein	ITCSGDALPK	2	0.9977	2.506	0.176	1	14/ 18	1.06534	2.6418
IPI00550162	P01715	IGLV3-25 protein	ITC[339]SGDALPK	2	0.9979	2.325	0.205	1	12/ 18	1.05871	2.6212
IPI00550162	P01715	IGLV3-25 protein	SYSC[339]QVTHEGSTVEK	2	0.9999	4.331	0.268	1	18/ 28	0.88218	4.4709
IPI00550162	P01715	IGLV3-25 protein	SYSC[339]QVTHEGSTVEK	3	0.9999	4.331	0.268	1	18/ 28	0.88218	4.4709
IPI00550162	P01715	IGLV3-25 protein	SYSCQVTHEGSTVEK	2	1	4.625	0.434	1	19/ 28	0.920049	5.8651
IPI00550162	P01715	IGLV3-25 protein	SYSCQVTHEGSTVEK	3	1	4.625	0.434	1	19/ 28	0.920049	5.8651
IPI00550991	P01011	Alpha-1-antichymotrypsin	FRDEELSC[339]TVVELK	3	0.9158	3.181	0.19	5	22/ 52	1.23372	2.9035
IPI00550991	P01011	Alpha-1-antichymotrypsin	DEELSCTVVELK	2	0.9994	3.325	0.207	1	17/ 22	1.03544	3.5325
IPI00550991	P01011	Alpha-1-antichymotrypsin	DEELSC[339]TVVELK	2	0.9998	3.439	0.261	1	18/ 22	1.0287	4.0263
IPI00550991	P01011	Alpha-1-antichymotrypsin	FRDEELSCTVVELK	2	0.9999	4.292	0.47	1	20/ 26	1.44187	6.0067
IPI00550991	P01011	Alpha-1-antichymotrypsin	FRDEELSCTVVELK	3	0.9999	4.292	0.47	1	20/ 26	1.44187	6.0067
IPI00555812	P02774	Vitamin D-binding protein	LC[339]M[147]AALK	2	0.665	2.021	0.01	137	9/ 12	1.03628	0.0755
IPI00555812	P02774	Vitamin D-binding protein	KLC[339]M[147]AALK	2	0.6917	1.753	0.023	53	8/ 14	0.505781	-0.237
IPI00555812	P02774	Vitamin D-binding protein	HQPQEFPTYVEPTNDEIC[339]E	3	0.7341	3.246	0.287	125	19/ 72	12.5	3.163
IPI00555812	P02774	Vitamin D-binding protein	FEDCCQEK	2	0.8774	2	0.022	16	10/ 14	1.04167	0.4362
IPI00555812	P02774	Vitamin D-binding protein	KLCMAALK	2	0.9251	1.964	0.059	10	10/ 14	1.13744	0.7396
IPI00555812	P02774	Vitamin D-binding protein	LC[339]DNLSTK	1	0.9325	2.249	0.132	4	16/ 28	1.16561	1.7235
IPI00555812	P02774	Vitamin D-binding protein	LC[339]DNLSTK	3	0.9325	2.249	0.132	4	16/ 28	1.16561	1.7235
IPI00555812	P02774	Vitamin D-binding protein	LC[339]DNLSTK	2	0.9325	2.249	0.132	4	16/ 28	1.16561	1.7235
IPI00555812	P02774	Vitamin D-binding protein	FEDC[339]C[339]QEK	2	0.9706	2.403	0.011	5	10/ 14	1.08696	1.203
IPI00555812	P02774	Vitamin D-binding protein	LC[339]MAALK	2	0.9789	1.93	0.126	6	10/ 12	0.948636	1.3845
IPI00555812	P02774	Vitamin D-binding protein	LCMAALK	2	0.9944	2.198	0.191	13	11/ 12	1.03735	2.1644
IPI00555812	P02774	Vitamin D-binding protein	HQPQEFPTYVEPTNDEICEAFRKDPK	3	0.9973	3.863	0.278	10	25/100	1.18323	3.8151
IPI00555812	P02774	Vitamin D-binding protein	KLC[339]MAALK	3	0.9981	2.713	0.169	7	13/ 28	1.21885	2.6027
IPI00555812	P02774	Vitamin D-binding protein	KLC[339]MAALK	2	0.9981	2.713	0.169	7	13/ 28	1.21885	2.6027
IPI00555812	P02774	Vitamin D-binding protein	ELPEHTVKLC[339]DNLSTK	3	0.9987	3.177	0.309	9	23/ 60	1.14288	4.0203
IPI00555812	P02774	Vitamin D-binding protein	LCDNLSTK	1	0.9987	1.984	0.106	4	11/ 14	1.09565	1.4971
IPI00555812	P02774	Vitamin D-binding protein	LCDNLSTK	2	0.9987	1.984	0.106	4	11/ 14	1.09565	1.4971
IPI00555812	P02774	Vitamin D-binding protein	ELPEHTVKLC[339]DNLSTK	2	0.9987	3.177	0.309	9	23/ 60	1.14288	4.0203
IPI00555812	P02774	Vitamin D-binding protein	VC[339]SQYAAYGEK	2	0.9998	3.36	0.387	1	15/ 20	0.990712	4.98
IPI00555812	P02774	Vitamin D-binding protein	VC[339]SQYAAYGEK	3	0.9998	3.36	0.387	1	15/ 20	0.990712	4.98
IPI00555812	P02774	Vitamin D-binding protein	HQPQEFPTYVEPTNDEIC[339]EAFRKD	3	1	5.252	0.458	1	32/ 92	1.05717	7.0662
IPI00555812	P02774	Vitamin D-binding protein	HQPQEFPTYVEPTNDEICEAFRKD	3	1	5.71	0.452	1	29/ 92	1.09222	7.1944
IPI00555812	P02774	Vitamin D-binding protein	HQPQEFPTYVEPTNDEIC[339]EAFRKDPK	3	1	4.667	0.199	1	26/100	1.21396	3.8407
IPI00555812	P02774	Vitamin D-binding protein	VCSQYAAYGEK	3	1	3.17	0.28	1	25/ 40	0.992319	4.4363
IPI00555812	P02774	Vitamin D-binding protein	VCSQYAAYGEK	2	1	3.17	0.28	1	25/ 40	0.992319	4.4363
IPI00641737	P00738	Haptoglobin	AVGDKLPECEADDG	2	0.1687	2.49	0.275	74	11/ 26	1.1236	2.2038
IPI00641737	P00738	Haptoglobin	TDIADDGCPKPPEIAHGYVEHSVR	3	0.1859	2.76	0.236	16	21/ 92	2.12766	2.4858
IPI00641737	P00738	Haptoglobin	AVGDKLPEC[339]EADDG	2	0.6274	2.715	0.294	14	13/ 26	1.02041	2.9156
IPI00641737	P00738	Haptoglobin	AVGDKLPECEADD	2	0.8399	2.638	0.347	3	13/ 24	1.08148	3.5912
IPI00641737	P00738	Haptoglobin	AVGDKLPEC[339]EADD	2	0.8474	3.081	0.27	2	14/ 24	0.834552	3.5516
IPI00641737	P00738	Haptoglobin	LPVADQDQC[339]IR	2	0.9439	2.855	0.269	1	15/ 20	0.593731	3.6266
IPI00641737	P00738	Haptoglobin	VMPICLPSK	2	0.9458	1.806	0.186	96	11/ 16	1.27702	0.8566
IPI00641737	P00738	Haptoglobin	VM[147]PIC[339]LPSK	2	0.9486	2.494	0.028	31	12/ 16	1.06383	0.964
IPI00641737	P00738	Haptoglobin	VM[147]PICLPSKDYAEVGR	2	0.9566	3.25	0.401*	2	15/ 30	1.40543	1.5869
IPI00641737	P00738	Haptoglobin	VM[147]PICLPSKDYAEVGR	3	0.9566	3.25	0.401*	2	15/ 30	1.40543	1.5869
IPI00641737	P00738	Haptoglobin	VM[147]PIC[339]LPSKDYAEVGR	2	0.9614	3.321	0.324*	2	16/ 30	1.58378	1.646
IPI00641737	P00738	Haptoglobin	VM[147]PICLPSK	2	0.9846	2.575	0.064	7	13/ 16	1.44216	1.6264
IPI00641737	P00738	Haptoglobin	VDSGNDVTDIADDGC[339]PKPPEIAHGYVEHSVR	3	0.9977	6.443	0.555	1	35/120	1.72549	8.5985
IPI00641737	P00738	Haptoglobin	YVM[147]LPVADQDQCIR	2	0.9994	4.411	0.345	1	30/ 52	1.45009	5.8502
IPI00641737	P00738	Haptoglobin	YVM[147]LPVADQDQCIR	3	0.9994	4.411	0.345	1	30/ 52	1.45009	5.8502
IPI00641737	P00738	Haptoglobin	GCPKPPEIAHGYVEHSVR	3	0.9994	3.3	0.283	7	23/ 68	1.35834	3.7926
IPI00641737	P00738	Haptoglobin	SC[339]AVAEYGVYVK	2	0.9998	3.783	0.367	1	18/ 22	1.26901	5.0809
IPI00641737	P00738	Haptoglobin	SC[339]AVAEYGVYVK	1	0.9998	3.783	0.367	1	18/ 22	1.26901	5.0809
IPI00641737	P00738	Haptoglobin	DDGC[339]PKPPEIAHGYVEHSVR	3	0.9998	4.033	0.254	1	27/ 76	1.51515	4.2861
IPI00641737	P00738	Haptoglobin	SC[339]AVAEYGVYVK	3	0.9998	3.783	0.367	1	18/ 22	1.26901	5.0809
IPI00641737	P00738	Haptoglobin	YVMLPVADQDQC[339]IR	2	0.9999	4.518	0.327	1	21/ 26	1.41241	5.1036
IPI00641737	P00738	Haptoglobin	YVMLPVADQDQC[339]IR	3	0.9999	4.518	0.327	1	21/ 26	1.41241	5.1036
IPI00641737	P00738	Haptoglobin	YVMLPVADQDQCIR	2	0.9999	5.028	0.479	1	21/ 26	1.50619	6.5143
IPI00641737	P00738	Haptoglobin	YVMLPVADQDQCIR	3	0.9999	5.028	0.479	1	21/ 26	1.50619	6.5143
IPI00641737	P00738	Haptoglobin	YVM[147]LPVADQDQC[339]IR	3	1	4.627	0.456	1	21/ 26	1.43228	6.114
IPI00641737	P00738	Haptoglobin	AVGDKLPEC[339]EADDGC[339]PKPPEIAHGYVEHSVR	3	1	5.506	0.466	1	35/120	1.09898	7.2315
IPI00641737	P00738	Haptoglobin	SPVGVQPILNEHTFC[339]AGM[147]SK	3	1	4.22	0.279	1	31/ 76	1.41277	4.6782
IPI00641737	P00738	Haptoglobin	SPVGVQPILNEHTFCAGMSK	3	1	4.149	0.257	1	28/ 76	1.45004	4.3891
IPI00641737	P00738	Haptoglobin	SCAVAEYGVYVK	1	1	3.937	0.453	1	16/ 22	1.27386	5.8269
IPI00641737	P00738	Haptoglobin	DGCPKPPEIAHGYVEHSVR	3	1	4.06	0.394	1	27/ 72	1.23457	5.9197
IPI00641737	P00738	Haptoglobin	CPKPPEIAHGYVEHSVR	3	1	3.647	0.351	1	28/ 64	1.23457	5.2549
IPI00641737	P00738	Haptoglobin	DGC[339]PKPPEIAHGYVEHSVR	3	1	3.709	0.375	1	25/ 72	1.25	5.4826
IPI00641737	P00738	Haptoglobin	AVGDKLPEC[339]EAVC[339]GKPK	3	1	4.017	0.323	1	27/ 64	1.07319	5.1842
IPI00641737	P00738	Haptoglobin	SCAVAEYGVYVK	2	1	3.937	0.453	1	16/ 22	1.27386	5.8269
IPI00641737	P00738	Haptoglobin	GC[339]PKPPEIAHGYVEHSVR	3	1	4.144	0.35	1	32/ 68	1.37813	5.519
IPI00641737	P00738	Haptoglobin	AVGDKLPECEAVCGKPK	3	1	3.472	0.28	2	23/ 64	1.18924	4.1872
IPI00641737	P00738	Haptoglobin	VDSGNDVTDIADDGCPKPPEIAHGYVEHSVR	3	1	6.712	0.456	1	42/120	1.78206	7.5784
IPI00641737	P00738	Haptoglobin	SPVGVQPILNEHTFCAGM[147]SK	3	1	4.302	0.357	1	27/ 76	1.39639	5.6037
IPI00641737	P00738	Haptoglobin	YVM[147]LPVADQDQC[339]IR	2	1	4.627	0.456	1	21/ 26	1.43228	6.114
IPI00641737	P00738	Haptoglobin	SPVGVQPILNEHTFC[339]AGMSK	3	1	4.221	0.211	1	27/ 76	1.39676	3.9129
IPI00641737	P00738	Haptoglobin	C[339]PKPPEIAHGYVEHSVR	3	1	4.061	0.421	1	29/ 64	1.1978	6.3155
IPI00641737	P00738	Haptoglobin	AVGDKLPECEADDGCPKPPEIAHGYVEHSVR	3	1	5.427	0.415	1	29/120	1.00411	6.6235
IPI00641737	P00738	Haptoglobin	SCAVAEYGVYVK	3	1	3.937	0.453	1	16/ 22	1.27386	5.8269
IPI00643747	Q5THK1	Novel protein	SLKDC[339]EMEK	2	0.7173	2.345	0.061	74	12/ 16	1.05409	0.8341
IPI00643747	Q5THK1	Novel protein	SLKDCEMEK	2	0.9808	2.753	0.074	4	13/ 16	1.08696	2.026
IPI00654755	P68871	Mutant beta globin	GTFATLSELHC[339]DKLHVDPENFR	3	1	5.058	0.335	1	31/ 84	0.939669	5.6665
IPI00654755	P68871	Mutant beta globin	GTFATLSELHCDKLHVDPENFR	3	1	5.277	0.465	1	27/ 84	0.85	7.2318
IPI00654888	A6NH96	Plasma kallikrein	TSESGTPSSSTPQENTISGYSLLTC[339]K	3	0.0814	2.175	0.082	150	23/100	1.85185	-0.2858
IPI00654888	A6NH96	Plasma kallikrein	NNCLLK	2	0.3996	1.358	0.029	76	7/ 10	1.31579	-1.0023
IPI00654888	A6NH96	Plasma kallikrein	VSSVEECQKR	2	0.5738	2.055	0.009	123	9/ 18	1.03093	-0.1537
IPI00654888	A6NH96	Plasma kallikrein	GVNVCQETCTK	2	0.9921	2.603	0.086	1	13/ 20	0.933788	2.0096
IPI00654888	A6NH96	Plasma kallikrein	VLTPDAFVC[339]R	2	0.9997	2.611	0.366	1	13/ 18	0.89409	4.1594
IPI00654888	A6NH96	Plasma kallikrein	GVNVC[339]QETC[339]TK	2	0.9999	3.294	0.301	1	14/ 20	0.94795	4.2911
IPI00736200	Q01546	type II cytoskeletal 2 oral	PSAASDLCPGAPPSQTAGIAAARK	3	0.0773	2.453	0.241	152	22/ 92	0.89	1.8
IPI00736200	Q01546	type II cytoskeletal 2 oral	LLEGEECR	2	0.9795	2.011	0.172	24	10/ 14	1.47059	1.4715
IPI00739795	Q9Y3M8	StAR-related lipid transfer protein 13	YLRSNC[339]LDQE	2	0.9616	2.833	0.101	8	13/ 18	1.02041	2.0599
IPI00783199	A6NFT0	Leucine-rich repeat serine/threonine-protein kinase 1	M[147]LALAC[339]QR	2	0.1506	2.637	0.033	55	11/ 14	3.7494	1.1984
IPI00783444	A6NMB9	hypothetical protein LOC401720	PAADNGECR	2	0.3535	2.183	0.209	42	9/ 16	0.84	1.7994
IPI00783444	A6NMB9	hypothetical protein LOC401720	PAADNGEC[339]R	2	0.3771	2.05	0.242	39	9/ 16	0.88	1.8534
IPI00784773	Q7Z3Y4	Hypothetical protein	VLAQLLGLLLLC[339]FPGA	2	0.1213	2.321	0.19	420	9/ 30	0.6	0.9925
IPI00784773	Q7Z3Y4	Hypothetical protein	SFNRGEC[339]	2	0.7304	1.837	0.035	7	9/ 12	0.64	0.5139
IPI00784773	Q7Z3Y4	Hypothetical protein	VYACEVTHQGLSSPVTK	3	0.9638	2.619	0.228	237	17/ 64	1.40845	1.8991
IPI00784773	Q7Z3Y4	Hypothetical protein	HKVYAC[339]EVTHQGLSSPVTK	3	0.9981	5.806	0.443	1	34/ 72	1.12522	7.3541
IPI00784773	Q7Z3Y4	Hypothetical protein	HKVYAC[339]EVTHQGLSSPVTK	2	0.9981	5.806	0.443	1	34/ 72	1.12522	7.3541
IPI00784773	Q7Z3Y4	Hypothetical protein	HKVYACEVTHQGLSSPVTK	3	0.9997	5.701	0.512	1	37/ 72	1.10477	8.0863
IPI00788155	A6NFM5	Caspase-14	C[339]LSGLDAPRGQLRQPQQLVRELS	3	0.2484	4.045	0.108	1	28/ 88	0.49	2.5437
